# Supplementary material for: Genetic Diversity and Selection Signal Analysis of Xinjiang Black Pig Based on Whole Genome Resequencing
Source: Genes (Basel). 2026 Feb 28;17(3):293. doi: 10.3390/genes17030293 (PMC13025664; doi:10.3390/genes17030293)
Supplement: Supplementary file 1 [file genes-17-00293-s001.zip]

Archive with 1 entries (1 files):
- genes-4160602-supplementary.xlsx
