# Supplementary material for: Genetic Diversity and Selection Signal Analysis of Xinjiang Black Pig Based on Whole Genome Resequencing
Source: Genes (Basel). 2026 Feb 28;17(3):293. doi: 10.3390/genes17030293 (PMC13025664; doi:10.3390/genes17030293)
Supplement: Supplementary file 1 [file genes-17-00293-s001.zip › genes-4160602-supplementary.xlsx]

## Sheet: S1
S1 The information of the samples used in this study.
ID	GROUP	Raw Base(Gb)	Clean Base(Gb)	Error Rate(%)	Q20(%)	Q30(%)	GC Content(%)
A149	F2-generation	65.19	65.07	0.02	98.68	96.24	40.88
A64	Laiwu pig	56.92	56.78	0.02	98.79	96.6	41.96
A69	Minxin pig	56.41	56.27	0.03	98.8	96.63	41.78
A89	Min pig	54.8	54.65	0.02	98.68	96.28	41.29
A213	Minxin pig	53.55	53.35	0.02	98.72	96.43	41.96
A176	Laiwu pig	52.94	52.83	0.02	98.54	95.91	41.34
A192	Minxin pig	52.91	52.82	0.02	98.64	96.21	41.71
A29	Xinjiang black pig	52.28	52.12	0.02	98.24	95	41.26
A185	Minxin pig	52.07	51.97	0.02	98.65	96.28	42.3
A151	F2-generation	51.82	51.65	0.02	98.79	96.59	42.24
A24	Minxin pig	51.81	51.69	0.02	98.56	95.97	41.22
A54	Minxin pig	51.78	51.69	0.02	98.62	96.12	40.91
A8	Laiwu pig	51.26	51.08	0.02	98.69	96.38	41.32
A172	Laiwu pig	51.23	51.14	0.02	98.65	96.25	41.96
A73	Xinjiang black pig	50.69	50.57	0.03	98.61	96.15	41.58
A15	Laiwu pig	50.26	50.16	0.02	98.52	95.86	41.3
A55	F2-generation	50.08	49.96	0.02	98.48	95.83	42.48
A62	Min pig	50.06	49.95	0.03	98.62	96.17	41.87
A96	Min pig	49.78	49.68	0.02	98.61	95.98	41.72
A211	Xinjiang black pig	49.34	49.22	0.02	98.55	95.89	40.94
A218	Minxin pig	11.71	11.69	0.02	96.65	92	41.12
A115	Laimin pig	11.14	11.1	0.03	98.85	96.71	42.36
A206	F2-generation	8.27	8.25	0.02	97.38	94.06	41.32
A199	F2-generation	8.15	8.13	0.02	97.43	94.16	41.75
A19	Minxin pig	8.14	8.12	0.03	97.47	94.31	41.64
A2	Minxin pig	8.05	8.02	0.03	97.53	94.41	41.9
A163	F2-generation	7.96	7.93	0.02	98.19	95.06	42.38
A43	F2-generation	7.94	7.92	0.02	97.09	93.1	41.53
A123	Laimin pig	7.7	7.67	0.02	98.12	94.86	42.22
A170	Minxin pig	7.53	7.51	0.02	98.21	95.1	41.19
A207	F2-generation	7.49	7.47	0.03	97.54	94.4	42.49
A157	F2-generation	7.45	7.42	0.02	98.2	95.1	41.5
A5	Laimin pig	7.35	7.33	0.02	98.73	96.4	42.14
A94	Min pig	7.3	7.28	0.02	97.34	93.63	41.61
A209	F2-generation	7.28	7.27	0.02	97.38	94.1	40.66
A93	Min pig	7.24	7.22	0.03	98.23	95.17	42.21
A156	F2-generation	7.24	7.21	0.02	98.2	95.09	42.41
A188	Landrace	7.24	7.21	0.02	98.14	94.92	41.78
A50	Minxin pig	7.17	7.16	0.02	97.37	93.67	41.56
A9	Minxin pig	7.14	7.13	0.03	97.24	93.74	42.05
A118	Minxin pig	7.13	7.12	0.02	97.09	93.05	41.44
A202	Laixin pig	7.12	7.09	0.03	98.27	95.28	41.75
A16	Landrace	7.06	7.03	0.03	98.45	95.83	42.66
A111	Minxin pig	7.04	7.02	0.02	97.45	93.94	41.17
A17	Minxin pig	7	6.99	0.02	98.72	96.22	42.01
A90	Min pig	7	6.98	0.02	98.68	96.31	42.47
A125	Laimin pig	7	6.98	0.02	98.19	95.05	41.64
A133	Laimin pig	6.99	6.97	0.02	97.45	94.27	42.01
A116	F2-generation	6.97	6.94	0.02	98.12	94.86	42.24
A126	Laimin pig	6.95	6.92	0.02	98.21	95.11	42.38
A74	Laiwu pig	6.94	6.92	0.03	98.23	95.18	42.16
A191	F2-generation	6.94	6.92	0.02	98.31	95.41	42.12
A12	Xinjiang black pig	6.93	6.91	0.02	97.39	94.02	40.95
A212	Minxin pig	6.87	6.84	0.02	98.67	96.41	42.6
A169	F2-generation	6.73	6.7	0.02	98.22	95.12	41.9
A25	Minxin pig	6.71	6.69	0.02	98.73	96.35	41.92
A221	Minxin pig	6.69	6.67	0.02	98.45	95.82	42.48
A31	Landrace	6.67	6.65	0.02	98.12	94.84	41.82
A197	F2-generation	6.67	6.65	0.02	98.76	96.35	42.68
A104	F2-generation	6.66	6.65	0.02	97.46	94.27	41.56
A98	Min pig	6.65	6.64	0.02	97.12	93.15	42.29
A95	Min pig	6.64	6.62	0.02	98.19	95.04	41.83
A51	F2-generation	6.62	6.61	0.02	98.65	96.2	42.26
A11	F2-generation	6.59	6.58	0.02	97.36	94.01	41.41
A105	Minxin pig	6.57	6.55	0.02	98.25	95.22	41.63
A194	Laiwu pig	6.56	6.55	0.02	97.07	93.03	40.62
A83	Min pig	6.54	6.52	0.02	97.13	93.14	41.52
A59	Minxin pig	6.53	6.51	0.02	98.28	95.36	42.17
A167	F2-generation	6.53	6.52	0.02	97.5	94.27	41
A168	F2-generation	6.48	6.46	0.02	98.34	95.46	41.77
A23	F2-generation	6.46	6.45	0.02	97.21	93.73	41.91
A103	Laimin pig	6.46	6.44	0.02	98.33	95.46	42.49
A140	F2-generation	6.45	6.43	0.02	98.44	95.78	41.96
A215	Minxin pig	6.44	6.42	0.02	98.5	95.8	42.22
A41	Laimin pig	6.43	6.42	0.02	97.29	93.86	41.29
A113	Laimin pig	6.43	6.41	0.02	97.26	93.48	41.8
A107	F2-generation	6.36	6.35	0.03	97.36	93.66	41.47
A147	F2-generation	6.34	6.33	0.02	97.42	94.1	41.14
A171	Laiwu pig	6.31	6.29	0.02	98.89	96.88	42.08
A46	Laimin pig	6.28	6.26	0.02	98.34	95.47	41.9
A166	F2-generation	6.28	6.27	0.02	97.17	93.24	41.34
A175	Minxin pig	6.27	6.25	0.02	98.72	96.45	42.71
A4	Minxin pig	6.26	6.25	0.02	97.34	93.65	41.36
A66	Landrace	6.23	6.2	0.02	98.17	95.02	42
A110	Laimin pig	6.23	6.22	0.02	97.41	94.12	41.36
A160	F2-generation	6.23	6.2	0.02	98.15	94.93	42.26
A81	Min pig	6.22	6.21	0.02	98.78	96.53	41.9
A198	F2-generation	6.22	6.21	0.02	97.14	93.21	41.32
A30	F2-generation	6.2	6.17	0.02	98.03	94.6	41.87
A108	F2-generation	6.2	6.19	0.02	97.37	94.02	40.76
A200	F2-generation	6.18	6.17	0.02	98.83	96.66	41.96
A150	F2-generation	6.16	6.14	0.03	98.24	95.2	42.1
A193	F2-generation	6.16	6.14	0.02	98.69	96.34	42.63
A14	Minxin pig	6.15	6.13	0.03	98.67	96.03	42.03
A186	Landrace	6.14	6.12	0.02	97.96	94.37	41.9
A7	Minxin pig	6.11	6.09	0.02	98.76	96.43	42.37
A174	F2-generation	6.1	6.09	0.03	97.35	94.01	41.84
A217	Minxin pig	6.1	6.09	0.02	97.08	93.05	40.88
A205	Laixin pig	6.08	6.07	0.02	97.4	93.82	41.55
A86	Min pig	6.07	6.05	0.02	98.65	96	41.97
A58	Minxin pig	6.05	6.04	0.02	97.51	94.37	42.13
A222	Minxin pig	6.04	6.02	0.02	98.77	96.39	41.83
A144	F2-generation	6.01	6	0.02	97.27	93.47	41.64
A61	F2-generation	5.98	5.96	0.02	98.3	95.37	41.9
A44	F2-generation	5.92	5.89	0.02	97.6	94.66	42.08
A79	Laixin pig	5.92	5.91	0.02	98.76	96.55	42.81
A65	Min pig	5.91	5.89	0.02	98.14	94.77	41.57
A130	F2-generation	5.9	5.89	0.02	97.46	94.27	41.73
A135	Laimin pig	5.88	5.86	0.02	98.31	95.42	41.22
A155	F2-generation	5.88	5.86	0.02	98.77	96.58	42.8
A6	Minxin pig	5.87	5.86	0.03	98.7	96.14	41.34
A142	F2-generation	5.87	5.85	0.02	97.37	93.95	42.27
A28	Minxin pig	5.86	5.85	0.02	97.34	94	41.39
A129	F2-generation	5.84	5.83	0.02	97.45	94.23	42.58
A13	Laimin pig	5.81	5.79	0.02	98.02	94.55	41.62
A52	F2-generation	5.81	5.79	0.03	97.19	93.56	41.52
A91	Min pig	5.8	5.79	0.02	96.75	92.44	40.95
A152	F2-generation	5.8	5.78	0.02	98.19	95.03	41.73
A10	F2-generation	5.79	5.78	0.02	97.64	94.65	42.05
A39	F2-generation	5.77	5.76	0.02	97.14	93.16	41.78
A80	F2-generation	5.77	5.76	0.02	98.78	96.61	42.13
A124	Minxin pig	5.77	5.76	0.02	98.45	95.73	41.33
A45	Laimin pig	5.76	5.75	0.02	98.78	96.47	41.87
A109	Laimin pig	5.76	5.73	0.02	98.15	94.95	41.99
A219	Minxin pig	5.76	5.75	0.02	98.76	96.37	42.43
A1	F2-generation	5.74	5.72	0.02	98.63	96.03	42.54
A33	Laixin pig	5.74	5.73	0.02	97.09	93.04	40.41
A3	Minxin pig	5.73	5.71	0.02	98.31	95.39	41.66
A189	Landrace	5.69	5.67	0.02	98.25	95.2	41.47
A68	Laimin pig	5.66	5.65	0.02	98.57	96.02	41.68
A84	Min pig	5.66	5.63	0.02	98.15	94.94	42.38
A99	Laimin pig	5.66	5.64	0.02	98.28	95.3	41.67
A112	Laimin pig	5.65	5.63	0.02	98.42	95.57	42.6
A141	F2-generation	5.65	5.63	0.02	98.41	95.56	42.19
A132	Minxin pig	5.64	5.63	0.02	97.1	93.09	40.79
A187	Landrace	5.64	5.62	0.03	98.27	95.29	41.94
A204	Laixin pig	5.63	5.62	0.02	97.25	93.46	40.97
A208	F2-generation	5.63	5.61	0.03	98.2	95.04	42.04
A72	F2-generation	5.62	5.6	0.02	98.34	95.36	41.75
A101	Laimin pig	5.6	5.59	0.02	97.4	94.03	41.86
A131	Laimin pig	5.57	5.55	0.02	98.16	94.96	42
A223	Xinjiang black pig	5.57	5.55	0.02	98.21	95.1	41.38
A203	F2-generation	5.53	5.51	0.03	98.35	95.51	42.19
A57	F2-generation	5.51	5.49	0.02	98.15	94.93	41.02
A63	Minxin pig	5.51	5.49	0.02	98.27	95.14	42.04
A122	Laimin pig	5.49	5.47	0.02	98.26	95.22	42.18
A177	Laiwu pig	5.47	5.46	0.02	97.35	93.97	40.97
A183	Landrace	5.47	5.45	0.02	98.21	95.1	42.2
A53	F2-generation	5.44	5.42	0.02	98.21	95.1	42.19
A71	Laimin pig	5.44	5.43	0.02	98.7	96.11	41.7
A119	Minxin pig	5.43	5.42	0.03	97.32	93.6	41
A164	F2-generation	5.43	5.41	0.02	98.28	95.13	39.01
A49	Min pig	5.42	5.4	0.02	98.34	95.51	42.15
A77	Laixin pig	5.42	5.41	0.02	98.34	95.38	41.94
A82	Min pig	5.42	5.4	0.02	96.91	92.72	41.51
A196	F2-generation	5.42	5.41	0.02	98.77	96.62	42.8
A26	Minxin pig	5.41	5.4	0.02	98.7	96.38	42.26
A97	Min pig	5.38	5.37	0.02	98.87	96.77	41.98
A100	Laimin pig	5.38	5.37	0.02	97.4	94.13	41.3
A117	Laimin pig	5.38	5.37	0.02	98.43	95.63	41.57
A210	F2-generation	5.38	5.36	0.02	98.41	95.72	41.81
A76	Min pig	5.37	5.36	0.02	98.82	96.56	41.45
A158	F2-generation	5.36	5.34	0.02	98.24	95.21	42.13
A114	Minxin pig	5.33	5.31	0.02	97.18	93.28	41.8
A216	Minxin pig	5.33	5.32	0.02	97.32	94.03	42.1
A67	F2-generation	5.32	5.25	0.03	97.63	94.72	41.83
A162	F2-generation	5.32	5.3	0.02	98.2	95.07	41.95
A128	Laimin pig	5.31	5.29	0.02	98.3	95.22	42.44
A201	F2-generation	5.29	5.27	0.02	98.55	95.6	41.71
A18	Minxin pig	5.28	5.26	0.03	98.77	96.41	41.85
A102	Laimin pig	5.28	5.27	0.02	97.42	94.18	41.88
A181	Landrace	5.28	5.26	0.02	98.28	95.31	42.1
A20	Minxin pig	5.27	5.26	0.02	98.62	96.15	42.13
A32	F2-generation	5.27	5.26	0.02	97.18	93.28	41.7
A137	F2-generation	5.27	5.26	0.02	98.66	96.24	41.28
A195	F2-generation	5.26	5.25	0.02	98.56	95.97	41.4
A134	Laimin pig	5.25	5.24	0.02	98.79	96.48	41.57
A47	F2-generation	5.24	5.23	0.02	98.35	95.38	41.42
A165	F2-generation	5.23	5.21	0.02	98.21	95.11	42.03
A136	F2-generation	5.22	5.21	0.02	98.09	94.69	42.4
A92	Min pig	5.2	5.18	0.03	98.19	94.93	42.44
A145	F2-generation	5.2	5.18	0.02	98.32	95.22	41.94
A178	F2-generation	5.2	5.19	0.02	98.37	95.42	42.1
A143	F2-generation	5.19	5.17	0.02	98.36	95.51	41.97
A180	F2-generation	5.19	5.17	0.02	98.21	95.05	42.09
A87	Min pig	5.18	5.17	0.02	96.86	92.48	41.56
A22	Landrace	5.17	5.15	0.02	98.15	94.91	42.04
A179	Minxin pig	5.17	5.15	0.02	98.26	95.23	41.69
A138	F2-generation	5.16	5.14	0.02	98.26	95.25	42.02
A148	F2-generation	5.16	5.15	0.02	97.44	94.19	41.73
A36	Landrace	5.15	5.14	0.02	98.25	95.15	41.9
A60	Laixin pig	5.15	5.14	0.02	98.45	95.67	41.26
A224	Xinjiang black pig	5.15	5.14	0.02	98.57	95.99	42.21
A153	F2-generation	5.12	5.11	0.02	98.13	94.86	42.22
A37	Laixin pig	5.11	5.1	0.02	97.13	93.12	40.83
A121	Minxin pig	5.11	5.1	0.02	98.19	94.93	42.2
A139	F2-generation	5.11	5.08	0.02	98.22	95.16	41.75
A220	Minxin pig	5.11	5.1	0.02	98.36	95.59	42.74
A56	Laimin pig	5.1	5.08	0.02	98.28	95.16	42.15
A21	F2-generation	5.08	5.06	0.02	97.99	94.5	41.9
A75	Minxin pig	5.08	5.06	0.02	98.07	94.73	40.98
A161	F2-generation	5.08	5.06	0.02	98.33	95.49	41.38
A190	Minxin pig	5.07	5.06	0.02	98.64	96.17	42.5
A40	F2-generation	5.06	5.04	0.02	98.17	94.96	41.41
A184	Landrace	5.06	5.04	0.02	98.4	95.67	42.21
A38	Minxin pig	5.05	5.03	0.02	98.4	95.66	42.4
A42	Laimin pig	5.05	5.04	0.02	97.29	93.85	41.04
A78	Minxin pig	5.05	5.04	0.02	98.21	94.93	41.74
A154	F2-generation	5.05	5.04	0.02	98.58	95.96	42.02
A173	Minxin pig	5.05	5.03	0.02	98.01	94.53	41.93
A27	Laimin pig	5.03	5.01	0.02	98.14	94.9	41.97
A120	Laimin pig	5.02	5.01	0.02	98.51	95.89	42.93
A34	F2-generation	5.01	4.99	0.02	98.02	94.55	41.77
A48	F2-generation	5	4.99	0.02	98.26	95.23	42.12
A214	Minxin pig	4.98	4.95	0.02	98.72	96.21	42.37
A35	Laimin pig	4.97	4.95	0.02	98.04	94.62	41.84
A159	F2-generation	4.97	4.95	0.02	98.2	95.11	41.96
A182	Minxin pig	4.95	4.94	0.02	98.66	96.21	42.46
A127	Laimin pig	4.94	4.93	0.02	98.26	95.08	42.01
A85	Min pig	4.93	4.91	0.02	97.56	93.29	41.88
A106	Minxin pig	4.93	4.91	0.02	98.22	95.13	41.44
A146	F2-generation	4.93	4.92	0.02	97.45	94.18	41.98
A70	Minxin pig	4.91	4.89	0.02	98.14	94.91	41.38
A88	Min pig	4.9	4.89	0.02	98.36	95.37	42.18

## Sheet: S2
Table S2 Concordance between ~1× and ~20× sequencing data within the same individuals
individual	low_sample	high_sample	total_sites	discordant_sites	concordance
10	10.1X	10.sorted.rmdup	40888389	4638169	0.886565
11	11.1X	11.sorted.rmdup	40888389	4521502	0.889418
1	1.1X	1.sorted.rmdup	40888389	4823344	0.882036
12	12.1X	12.sorted.rmdup	40888389	4980728	0.878187
16	16.1X	16.sorted.rmdup	40888389	4645978	0.886374
17	17.1X	17.sorted.rmdup	40888389	4134133	0.898892
20056	20056.1X	20056.sorted.rmdup	40888389	4185801	0.897629
20072	20072.1X	20072.sorted.rmdup	40888389	4489914	0.890191
20	20.1X	20.sorted.rmdup	40888389	4285823	0.895182
3	3.1X	3.sorted.rmdup	40888389	4919975	0.879673
33	33.1X	33.sorted.rmdup	40888389	4440637	0.891396
56	56.1X	56.sorted.rmdup	40888389	4900601	0.880147
58	58.1X	58.sorted.rmdup	40888389	4887841	0.880459
6	6.1X	6.sorted.rmdup	40888389	4397071	0.892462
8	8.1X	8.sorted.rmdup	40888389	4808089	0.882409
A1	A1.1X	A1.sorted.rmdup	40888389	4991728	0.877918
A3	A3.1X	A3.sorted.rmdup	40888389	4653632	0.886187
A4	A4.1X	A4.sorted.rmdup	40888389	4880564	0.880637
A5	A5.1X	A5.sorted.rmdup	40888389	4715851	0.884665
M5	M5.1X	M5.sorted.rmdup	40888389	4513007	0.889626

## Sheet: S3-4
Table S3 Count of SNP Effects			Table S4 Single nucleotide polymorphism density of each chromosome
count	type		Chromosome	SNP_Count	Chrom_Size(bp)	Density(SNPs/Mb)
8372990	intergenic		1	1802035	274330532	6568.85
7416284	intron		10	825793	69359453	11906
1255026	upstream		11	777782	79169978	9824.2
1030476	downstream		12	584502	61602749	9488.25
255157	non		13	1399437	208334590	6717.26
210089	MODIFIER		14	1115061	141755446	7866.09
72900	synonymous		15	1086987	140412725	7741.37
43422	missense		16	742236	79944280	9284.42
16209	splice		17	636455	63494081	10023.9
7158	LOW		18	558859	55982971	9982.66
756	stop		2	1186071	151935994	7806.39
137	start		3	1124990	132848913	8468.19
13	initiator		4	1089245	130910915	8320.51
			5	934123	104526007	8936.75
			6	1358651	170843587	7952.6
			7	1054295	121844099	8652.82
			8	1211290	138966237	8716.43
			9	1192805	139512083	8549.83

## Sheet: S5
Table S5 Population Diversity
Population	Samples	Ho	He	Pi	MAF
F2	81	0.353147	0.330701	0.332755	94.88
LD	12	0.350954	0.235895	0.246151	63.49
LM	33	0.385105	0.307128	0.311853	85.04
LW	9	0.419076	0.269891	0.285767	77.24
LX	8	0.473364	0.279373	0.297998	76.24
MX	53	0.375775	0.31168	0.314649	87.4
MZ	22	0.449823	0.247643	0.253402	64.21
XH	6	0.605804	0.218773	0.238661	56.41

## Sheet: S6
Table S6 The average genetic kinship matrix of differrent population
	F2	LD	LM	LW	LX	MX	MZ	XH
F2	0.0438428	-0.279647	0.0217014	-0.0519681	0.0400124	0.0415578	-0.0520156	0.00368364
LD	-0.279647	0.00150403	-0.348282	-0.32278	-0.218889	-0.227848	-0.403024	-0.167256
LM	0.0217014	-0.348282	0.108806	-0.0143715	0.00870928	-0.0216025	0.042478	-0.083098
LW	-0.0519681	-0.32278	-0.0143715	0.108505	0.0214967	-0.112781	-0.186628	-0.101079
LX	0.0400124	-0.218889	0.00870928	0.0214967	0.181277	0.0303213	-0.166813	0.109763
MX	0.0415578	-0.227848	-0.0216025	-0.112781	0.0303213	0.0841508	-0.0559564	0.0642968
MZ	-0.0520156	-0.403024	0.042478	-0.186628	-0.166813	-0.0559564	0.177928	-0.176063
XH	0.00368364	-0.167256	-0.083098	-0.101079	0.109763	0.0642968	-0.176063	0.32697

## Sheet: S7
Table S7 Gene Annotation of Candidate Regions
CHR	BIN_START	BIN_END	SNP_Count	ensembl_gene_id	start_position	end_position	geneID
5	30550001	30600000	49	ENSSSCG00000000475	30526793	30609921	IRAK3
5	30575001	30625000	27	ENSSSCG00000000475	30526793	30609921	IRAK3
5	49900001	49950000	16	ENSSSCG00000000567	49504551	50161558	SOX5
7	57475001	57525000	4	ENSSSCG00000001869	57223851	57503639	PEAK1
7	57475001	57525000	9	ENSSSCG00000001871	57504465	57570023	HMG20A
6	79225001	79275000	28	ENSSSCG00000003512	79022138	79382029	EIF4G3
6	79250001	79300000	17	ENSSSCG00000003512	79022138	79382029	EIF4G3
6	79325001	79375000	2	ENSSSCG00000003512	79022138	79382029	EIF4G3
6	79350001	79400000	6	ENSSSCG00000003512	79022138	79382029	EIF4G3
6	87850001	87900000	46	ENSSSCG00000003596	87839337	87879570	SNRNP40
6	87875001	87925000	22	ENSSSCG00000003596	87839337	87879570	SNRNP40
1	54500001	54550000	327	ENSSSCG00000004293	54460640	54547216	SNX14
1	82500001	82550000	57	ENSSSCG00000004453	82541018	82698633	SNAP91
1	94600001	94650000	4	ENSSSCG00000004490	94295851	94663017	SETBP1
1	96225001	96275000	34	ENSSSCG00000004503	96080824	96276992	LOXHD1
1	96250001	96300000	31	ENSSSCG00000004503	96080824	96276992	LOXHD1
1	115000000	116000000	19	ENSSSCG00000004601	115000000	116000000	MNS1
1	115000000	115000000	15	ENSSSCG00000004601	115000000	116000000	MNS1
1	116000000	116000000	38	ENSSSCG00000004601	115000000	116000000	MNS1
1	115000000	116000000	31	ENSSSCG00000004601	115000000	116000000	MNS1
1	116000000	116000000	16	ENSSSCG00000004601	115000000	116000000	MNS1
1	116000000	116000000	16	ENSSSCG00000004602	116000000	116000000	TEX9
1	116000000	116000000	12	ENSSSCG00000004602	116000000	116000000	TEX9
1	116000000	116000000	31	ENSSSCG00000004602	116000000	116000000	TEX9
1	116000000	116000000	8	ENSSSCG00000004602	116000000	116000000	TEX9
1	116000000	116000000	8	ENSSSCG00000004603	116000000	116000000	RFX7
1	116000000	116000000	8	ENSSSCG00000004603	116000000	116000000	RFX7
1	119000000	119000000	10	ENSSSCG00000004616	119000000	119000000	ONECUT1
1	119000000	119000000	10	ENSSSCG00000004616	119000000	119000000	ONECUT1
1	119000000	119000000	8	ENSSSCG00000004617	119000000	119000000	ATOSA
1	119000000	119000000	7	ENSSSCG00000004617	119000000	119000000	ATOSA
1	119000000	119000000	55	ENSSSCG00000004617	119000000	119000000	ATOSA
1	119000000	119000000	23	ENSSSCG00000004617	119000000	119000000	ATOSA
1	119000000	119000000	5	ENSSSCG00000004620	119000000	119000000	MYO5A
1	119000000	119000000	2	ENSSSCG00000004620	119000000	119000000	MYO5A
1	119000000	119000000	2	ENSSSCG00000004620	119000000	119000000	MYO5A
1	119000000	119000000	8	ENSSSCG00000004620	119000000	119000000	MYO5A
1	119000000	119000000	30	ENSSSCG00000004620	119000000	119000000	MYO5A
1	120000000	120000000	44	ENSSSCG00000004624	120000000	120000000	MAPK6
1	120000000	120000000	15	ENSSSCG00000004624	120000000	120000000	MAPK6
1	120000000	120000000	59	ENSSSCG00000004625	120000000	120000000	LEO1
1	120000000	120000000	12	ENSSSCG00000004625	120000000	120000000	LEO1
1	120000000	120000000	46	ENSSSCG00000004626	120000000	120000000	TMOD3
1	120000000	120000000	86	ENSSSCG00000004626	120000000	120000000	TMOD3
1	120000000	120000000	16	ENSSSCG00000004628	120000000	120000000	TMOD2
1	120000000	120000000	13	ENSSSCG00000004629	120000000	120000000	LYSMD2
1	120000000	120000000	13	ENSSSCG00000004629	120000000	120000000	LYSMD2
1	120000000	120000000	13	ENSSSCG00000004630	120000000	120000000	SCG3
1	120000000	120000000	31	ENSSSCG00000004630	120000000	120000000	SCG3
1	120000000	120000000	6	ENSSSCG00000004630	120000000	120000000	SCG3
1	120000000	120000000	6	ENSSSCG00000004630	120000000	120000000	SCG3
1	120000000	120000000	6	ENSSSCG00000004632	120000000	120000000	GLDN
1	120000000	120000000	20	ENSSSCG00000004632	120000000	120000000	GLDN
1	120000000	120000000	20	ENSSSCG00000004632	120000000	120000000	GLDN
1	120000000	120000000	8	ENSSSCG00000004632	120000000	120000000	GLDN
1	121000000	121000000	16	ENSSSCG00000004638	121000000	121000000	USP50
1	121000000	121000000	169	ENSSSCG00000004639	121000000	121000000	USP8
1	122000000	122000000	5	ENSSSCG00000004648	122000000	122000000	FAM227B
1	123000000	123000000	11	ENSSSCG00000004658	123000000	123000000	FBN1
1	123000000	123000000	19	ENSSSCG00000004658	123000000	123000000	FBN1
1	123000000	123000000	31	ENSSSCG00000004658	123000000	123000000	FBN1
1	123000000	123000000	75	ENSSSCG00000004658	123000000	123000000	FBN1
1	124000000	124000000	108	ENSSSCG00000004659	123000000	124000000	SLC12A1
1	134000000	134000000	63	ENSSSCG00000004795	134000000	134000000	MEIS2
1	136000000	136000000	143	ENSSSCG00000004802	136000000	136000000	AQR
1	136000000	136000000	104	ENSSSCG00000004802	136000000	136000000	AQR
1	136000000	136000000	38	ENSSSCG00000004802	136000000	136000000	AQR
1	136000000	137000000	6	ENSSSCG00000004806	136000000	137000000
1	137000000	137000000	19	ENSSSCG00000004807	137000000	137000000	SCG5
1	137000000	137000000	19	ENSSSCG00000004807	137000000	137000000	SCG5
1	166000000	166000000	8	ENSSSCG00000004958	166000000	166000000	PIAS1
1	166000000	166000000	4	ENSSSCG00000004958	166000000	166000000	PIAS1
1	166000000	166000000	12	ENSSSCG00000004958	166000000	166000000	PIAS1
1	187000000	187000000	21	ENSSSCG00000005072	187000000	187000000	PSMA3
1	187000000	187000000	77	ENSSSCG00000005072	187000000	187000000	PSMA3
1	187000000	187000000	60	ENSSSCG00000005072	187000000	187000000	PSMA3
1	187000000	187000000	27	ENSSSCG00000005073	187000000	187000000	ARID4A
1	187000000	187000000	73	ENSSSCG00000005073	187000000	187000000	ARID4A
1	187000000	187000000	55	ENSSSCG00000005073	187000000	187000000	ARID4A
1	187000000	187000000	53	ENSSSCG00000005073	187000000	187000000	ARID4A
1	189000000	189000000	10	ENSSSCG00000005081	189000000	189000000	LRRC9
1	189000000	189000000	23	ENSSSCG00000005082	189000000	189000000	PCNX4
1	189000000	189000000	53	ENSSSCG00000005082	189000000	189000000	PCNX4
1	206000000	206000000	5	ENSSSCG00000005180	206000000	206000000	BNC2
1	206000000	206000000	5	ENSSSCG00000005180	206000000	206000000	BNC2
1	214000000	214000000	7	ENSSSCG00000005194	213000000	214000000	PTPRD
1	216000000	216000000	21	ENSSSCG00000005201	216000000	216000000	UHRF2
1	216000000	216000000	19	ENSSSCG00000005201	216000000	216000000	UHRF2
1	216000000	216000000	7	ENSSSCG00000005203	216000000	216000000	IL33
1	216000000	216000000	37	ENSSSCG00000005203	216000000	216000000	IL33
1	216000000	216000000	43	ENSSSCG00000005203	216000000	216000000	IL33
1	216000000	216000000	9	ENSSSCG00000005203	216000000	216000000	IL33
1	216000000	216000000	6	ENSSSCG00000005204	216000000	216000000	RANBP6
1	216000000	216000000	6	ENSSSCG00000005204	216000000	216000000	RANBP6
1	216000000	216000000	2	ENSSSCG00000005204	216000000	216000000	RANBP6
1	216000000	216000000	2	ENSSSCG00000005204	216000000	216000000	RANBP6
1	216000000	216000000	2	ENSSSCG00000005204	216000000	216000000	RANBP6
1	216000000	216000000	2	ENSSSCG00000005204	216000000	216000000	RANBP6
1	216000000	216000000	2	ENSSSCG00000005204	216000000	216000000	RANBP6
1	218000000	218000000	4	ENSSSCG00000005225	218000000	219000000	RFX3
1	218000000	218000000	2	ENSSSCG00000005225	218000000	219000000	RFX3
1	218000000	218000000	2	ENSSSCG00000005225	218000000	219000000	RFX3
1	218000000	218000000	6	ENSSSCG00000005225	218000000	219000000	RFX3
1	218000000	218000000	4	ENSSSCG00000005225	218000000	219000000	RFX3
1	218000000	219000000	8	ENSSSCG00000005225	218000000	219000000	RFX3
1	219000000	219000000	18	ENSSSCG00000005225	218000000	219000000	RFX3
1	223000000	223000000	39	ENSSSCG00000005252	223000000	223000000	PTAR1
17	30700001	30750000	6	ENSSSCG00000007130	30638039	30709382	SYNDIG1
17	30725001	30775000	14	ENSSSCG00000007131	30758000	30766472	CST7
3	49350001	49400000	5	ENSSSCG00000008147	49363555	49465834
3	66425001	66475000	2	ENSSSCG00000008259	66128689	66884740	LRRTM4
3	121000000	121000000	4	ENSSSCG00000008617	121000000	121000000	CYRIA
8	30575001	30625000	24	ENSSSCG00000008788	30552400	30635867	RFC1
8	30600001	30650000	12	ENSSSCG00000008788	30552400	30635867	RFC1
8	30625001	30675000	6	ENSSSCG00000008788	30552400	30635867	RFC1
8	43600001	43650000	21	ENSSSCG00000008854	43565054	43696268	CPE
8	43625001	43675000	5	ENSSSCG00000008854	43565054	43696268	CPE
8	43600001	43650000	6	ENSSSCG00000008855	43615132	43615560
8	51925001	51975000	28	ENSSSCG00000008887	51968483	52012927	NAF1
8	51950001	52000000	52	ENSSSCG00000008887	51968483	52012927	NAF1
8	51975001	52025000	47	ENSSSCG00000008887	51968483	52012927	NAF1
8	52000001	52050000	23	ENSSSCG00000008887	51968483	52012927	NAF1
8	52125001	52175000	14	ENSSSCG00000008888	52152646	52162328	NPY1R
8	52150001	52200000	14	ENSSSCG00000008888	52152646	52162328	NPY1R
8	52125001	52175000	4	ENSSSCG00000008889	52174434	52183341	NPY5R
8	52150001	52200000	10	ENSSSCG00000008889	52174434	52183341	NPY5R
8	52175001	52225000	8	ENSSSCG00000008889	52174434	52183341	NPY5R
8	52325001	52375000	36	ENSSSCG00000008890	52343233	52375044	TMA16
8	52375001	52425000	4	ENSSSCG00000008890	52343233	52375044	TMA16
8	52300001	52350000	11	ENSSSCG00000008890	52343233	52375044	TMA16
8	52350001	52400000	28	ENSSSCG00000008890	52343233	52375044	TMA16
8	54875001	54925000	8	ENSSSCG00000008908	54917583	54950062	PDCL2
8	54900001	54950000	18	ENSSSCG00000008908	54917583	54950062	PDCL2
8	54925001	54975000	12	ENSSSCG00000008908	54917583	54950062	PDCL2
8	54950001	55000000	4	ENSSSCG00000008908	54917583	54950062	PDCL2
8	54775001	54825000	34	ENSSSCG00000008909	54793342	54877777	CLOCK
8	54800001	54850000	40	ENSSSCG00000008909	54793342	54877777	CLOCK
8	54825001	54875000	18	ENSSSCG00000008909	54793342	54877777	CLOCK
8	54850001	54900000	6	ENSSSCG00000008909	54793342	54877777	CLOCK
8	54875001	54925000	4	ENSSSCG00000008909	54793342	54877777	CLOCK
8	63350001	63400000	22	ENSSSCG00000008919	63287711	63604734	EPHA5
8	63375001	63425000	16	ENSSSCG00000008919	63287711	63604734	EPHA5
8	63425001	63475000	12	ENSSSCG00000008919	63287711	63604734	EPHA5
8	63450001	63500000	4	ENSSSCG00000008919	63287711	63604734	EPHA5
8	65725001	65775000	6	ENSSSCG00000008929	65691120	65729849
8	65725001	65775000	18	ENSSSCG00000008930	65738520	65824013	TMPRSS11F
8	65775001	65825000	12	ENSSSCG00000008930	65738520	65824013	TMPRSS11F
8	65800001	65850000	8	ENSSSCG00000008930	65738520	65824013	TMPRSS11F
8	65850001	65900000	26	ENSSSCG00000008932	65882623	65902436	TMPRSS11B
8	65875001	65925000	26	ENSSSCG00000008932	65882623	65902436	TMPRSS11B
8	65875001	65925000	10	ENSSSCG00000008935	65915322	65936103
8	67550001	67600000	14	ENSSSCG00000008940	67586738	67607689	GRSF1
8	67875001	67925000	57	ENSSSCG00000008943	67706874	68177212	SLC4A4
8	67900001	67950000	11	ENSSSCG00000008943	67706874	68177212	SLC4A4
8	67925001	67975000	35	ENSSSCG00000008943	67706874	68177212	SLC4A4
8	67950001	68000000	71	ENSSSCG00000008943	67706874	68177212	SLC4A4
8	67975001	68025000	66	ENSSSCG00000008943	67706874	68177212	SLC4A4
8	68000001	68050000	30	ENSSSCG00000008943	67706874	68177212	SLC4A4
8	68025001	68075000	100	ENSSSCG00000008943	67706874	68177212	SLC4A4
8	68050001	68100000	136	ENSSSCG00000008943	67706874	68177212	SLC4A4
8	68075001	68125000	82	ENSSSCG00000008943	67706874	68177212	SLC4A4
8	68100001	68150000	82	ENSSSCG00000008943	67706874	68177212	SLC4A4
8	69300001	69350000	17	ENSSSCG00000008947	69341198	69354894	COX18
8	69325001	69375000	33	ENSSSCG00000008947	69341198	69354894	COX18
8	69350001	69400000	19	ENSSSCG00000008947	69341198	69354894	COX18
8	69500001	69550000	4	ENSSSCG00000008948	69531487	69721696	ALB
8	69525001	69575000	8	ENSSSCG00000008948	69531487	69721696	ALB
8	69550001	69600000	12	ENSSSCG00000008948	69531487	69721696	ALB
8	69575001	69625000	8	ENSSSCG00000008948	69531487	69721696	ALB
8	69600001	69650000	115	ENSSSCG00000008948	69531487	69721696	ALB
8	69625001	69675000	280	ENSSSCG00000008948	69531487	69721696	ALB
8	69650001	69700000	175	ENSSSCG00000008948	69531487	69721696	ALB
8	69675001	69725000	10	ENSSSCG00000008948	69531487	69721696	ALB
8	69650001	69700000	68	ENSSSCG00000008949	69677690	69698864	AFP
8	69675001	69725000	68	ENSSSCG00000008949	69677690	69698864	AFP
8	69675001	69725000	109	ENSSSCG00000008950	69706896	69728255	AFM
8	69725001	69775000	29	ENSSSCG00000008950	69706896	69728255	AFM
8	69725001	69775000	4	ENSSSCG00000008952	69771934	69831364	RASSF6
8	69775001	69825000	26	ENSSSCG00000008952	69771934	69831364	RASSF6
8	69800001	69850000	8	ENSSSCG00000008952	69771934	69831364	RASSF6
8	69900001	69950000	25	ENSSSCG00000008953	69932643	69935861	CXCL8
8	70175001	70225000	37	ENSSSCG00000008961	70179658	70290047	MTHFD2L
8	83275001	83325000	18	ENSSSCG00000009042	83240754	83288234	OTUD4
8	83275001	83325000	100	ENSSSCG00000009043	83299322	83353109	ABCE1
8	83300001	83350000	118	ENSSSCG00000009043	83299322	83353109	ABCE1
8	83325001	83375000	28	ENSSSCG00000009043	83299322	83353109	ABCE1
8	84050001	84100000	14	ENSSSCG00000009046	84037796	84067251
8	84525001	84575000	15	ENSSSCG00000009049	84567618	84601224	USP38
8	84600001	84650000	15	ENSSSCG00000009049	84567618	84601224	USP38
8	84550001	84600000	45	ENSSSCG00000009049	84567618	84601224	USP38
8	84575001	84625000	45	ENSSSCG00000009049	84567618	84601224	USP38
8	86525001	86575000	66	ENSSSCG00000009055	86527542	86546654	ELMOD2
8	96250001	96300000	15	ENSSSCG00000009071	96209079	96270889	JADE1
8	96850001	96900000	12	ENSSSCG00000009074	96887464	96924927	ABHD18
8	96875001	96925000	34	ENSSSCG00000009074	96887464	96924927	ABHD18
8	96900001	96950000	24	ENSSSCG00000009074	96887464	96924927	ABHD18
8	96900001	96950000	64	ENSSSCG00000009075	96925081	96972383	MFSD8
8	96925001	96975000	185	ENSSSCG00000009075	96925081	96972383	MFSD8
8	100000000	100000000	9	ENSSSCG00000009083	100000000	101000000	SPRY1
8	101000000	101000000	3	ENSSSCG00000009083	100000000	101000000	SPRY1
8	103000000	103000000	43	ENSSSCG00000009100	103000000	103000000	TNIP3
8	66875001	66925000	20	ENSSSCG00000009261	66915923	66922636	CSN2
8	66900001	66950000	20	ENSSSCG00000009261	66915923	66922636	CSN2
8	66875001	66925000	109	ENSSSCG00000009262	66888231	66907913	CSN1S1
8	66900001	66950000	37	ENSSSCG00000009262	66888231	66907913	CSN1S1
8	67050001	67100000	55	ENSSSCG00000009266	67058472	67066564	ODAM
8	67050001	67100000	4	ENSSSCG00000009267	67099131	67106987	CSN3
11	49350001	49400000	199	ENSSSCG00000009473	49163684	49432583	MYCBP2
11	49375001	49425000	89	ENSSSCG00000009473	49163684	49432583	MYCBP2
11	49775001	49825000	16	ENSSSCG00000009474	49651673	49775429	SCEL
11	49775001	49825000	11	ENSSSCG00000009475	49807994	49886822	SLAIN1
11	49875001	49925000	28	ENSSSCG00000009475	49807994	49886822	SLAIN1
11	50100001	50150000	20	ENSSSCG00000009477	50072554	50102884	EDNRB
14	39525001	39575000	68	ENSSSCG00000009885	39326792	39536693	HECTD4
14	39525001	39575000	49	ENSSSCG00000009886	39549851	39579781	TRAFD1
14	46600001	46650000	138	ENSSSCG00000009988	46579838	46623501	THOC5
14	47250001	47300000	64	ENSSSCG00000009998	47261911	47266996	CASTOR1
14	47225001	47275000	64	ENSSSCG00000009998	47261911	47266996	CASTOR1
14	47225001	47275000	16	ENSSSCG00000009999	47269092	47301753	TBC1D10A
14	47250001	47300000	20	ENSSSCG00000009999	47269092	47301753	TBC1D10A
14	47275001	47325000	10	ENSSSCG00000009999	47269092	47301753	TBC1D10A
14	47300001	47350000	6	ENSSSCG00000009999	47269092	47301753	TBC1D10A
14	47275001	47325000	55	ENSSSCG00000010002	47312473	47335370	SF3A1
14	47300001	47350000	71	ENSSSCG00000010002	47312473	47335370	SF3A1
14	47350001	47400000	28	ENSSSCG00000010005	47351305	47357149	RNF215
14	47350001	47400000	192	ENSSSCG00000010006	47370055	47392499	SEC14L2
14	47375001	47425000	153	ENSSSCG00000010006	47370055	47392499	SEC14L2
14	47375001	47425000	23	ENSSSCG00000010007	47392665	47396727	MTFP1
14	47350001	47400000	23	ENSSSCG00000010007	47392665	47396727	MTFP1
14	47425001	47475000	21	ENSSSCG00000010009	47457787	47476455	GAL3ST1
14	48075001	48125000	28	ENSSSCG00000010027	48075347	48093931	PATZ1
14	48100001	48150000	43	ENSSSCG00000010029	48126863	48157906	DRG1
14	48125001	48175000	47	ENSSSCG00000010029	48126863	48157906	DRG1
14	48150001	48200000	6	ENSSSCG00000010029	48126863	48157906	DRG1
14	48125001	48175000	107	ENSSSCG00000010030	48156727	48204926	EIF4ENIF1
14	48150001	48200000	141	ENSSSCG00000010030	48156727	48204926	EIF4ENIF1
14	48225001	48275000	23	ENSSSCG00000010031	48242537	48303509	SFI1
14	48250001	48300000	38	ENSSSCG00000010031	48242537	48303509	SFI1
14	48275001	48325000	36	ENSSSCG00000010031	48242537	48303509	SFI1
14	48275001	48325000	37	ENSSSCG00000010032	48303458	48312393	PISD
14	49900001	49950000	28	ENSSSCG00000010070	49874984	49906048	SMARCB1
14	49900001	49950000	57	ENSSSCG00000010071	49907687	49912617	MMP11
14	49900001	49950000	23	ENSSSCG00000010073	49921595	49923526	CHCHD10
14	49900001	49950000	16	ENSSSCG00000010074	49923613	49926264	C22orf15
14	49925001	49975000	10	ENSSSCG00000010074	49923613	49926264	C22orf15
14	49900001	49950000	10	ENSSSCG00000010076	49925379	49929541	VPREB3
14	49925001	49975000	10	ENSSSCG00000010076	49925379	49929541	VPREB3
14	49925001	49975000	12	ENSSSCG00000010077	49951547	49960521
14	66625001	66675000	71	ENSSSCG00000010226	66640849	66920324	JMJD1C
14	125000000	125000000	89	ENSSSCG00000010652	125000000	125000000	FHIP2A
14	125000000	125000000	65	ENSSSCG00000010652	125000000	125000000	FHIP2A
13	59525001	59575000	7	ENSSSCG00000011527	58974198	59642130	CNTN4
13	72150001	72200000	49	ENSSSCG00000011619	72020305	72195930	EEFSEC
13	84225001	84275000	8	ENSSSCG00000011686	83962618	84502327	SLC9A9
13	84250001	84300000	6	ENSSSCG00000011686	83962618	84502327	SLC9A9
13	84275001	84325000	2	ENSSSCG00000011686	83962618	84502327	SLC9A9
13	97275001	97325000	14	ENSSSCG00000011726	97075270	97366031	VEPH1
13	97300001	97350000	8	ENSSSCG00000011726	97075270	97366031	VEPH1
13	97275001	97325000	6	ENSSSCG00000011727	97273594	97279569	PTX3
13	112000000	113000000	2	ENSSSCG00000011756	112000000	113000000	NLGN1
13	112000000	113000000	2	ENSSSCG00000011756	112000000	113000000	NLGN1
2	62600001	62650000	6	ENSSSCG00000013831	62645793	62646776
2	62625001	62675000	6	ENSSSCG00000013831	62645793	62646776
2	62600001	62650000	6	ENSSSCG00000013832	62630606	62631556
2	62625001	62675000	6	ENSSSCG00000013832	62630606	62631556
2	62600001	62650000	69	ENSSSCG00000013833	62601758	62623371	SLC1A6
2	80550001	80600000	69	ENSSSCG00000014039	80574415	80590003	RGS14
2	80575001	80625000	69	ENSSSCG00000014039	80574415	80590003	RGS14
2	80550001	80600000	22	ENSSSCG00000014040	80595334	80609594	LMAN2
2	80575001	80625000	68	ENSSSCG00000014040	80595334	80609594	LMAN2
9	20150001	20200000	44	ENSSSCG00000014915	20123857	20158816	EED
9	20200001	20250000	16	ENSSSCG00000014917	20225767	20280285	CCDC81
9	31200001	31250000	19	ENSSSCG00000014975	30572372	31469858	CNTN5
9	31225001	31275000	3	ENSSSCG00000014975	30572372	31469858	CNTN5
9	41350001	41400000	181	ENSSSCG00000015050	41348896	41400208	ZW10
9	41375001	41425000	118	ENSSSCG00000015050	41348896	41400208	ZW10
9	41400001	41450000	26	ENSSSCG00000015050	41348896	41400208	ZW10
9	41375001	41425000	8	ENSSSCG00000015051	41407272	41408995	CLDN25
9	41400001	41450000	8	ENSSSCG00000015051	41407272	41408995	CLDN25
9	41375001	41425000	131	ENSSSCG00000015052	41417564	41480994	USP28
9	41400001	41450000	349	ENSSSCG00000015052	41417564	41480994	USP28
9	41425001	41475000	306	ENSSSCG00000015052	41417564	41480994	USP28
9	41450001	41500000	110	ENSSSCG00000015052	41417564	41480994	USP28
9	41525001	41575000	18	ENSSSCG00000015053	41512374	41556738	HTR3B
9	41550001	41600000	10	ENSSSCG00000015053	41512374	41556738	HTR3B
9	41875001	41925000	6	ENSSSCG00000015054	41870980	41882756	NNMT
9	129000000	129000000	90	ENSSSCG00000015581	129000000	129000000	CENPF
9	129000000	129000000	40	ENSSSCG00000015581	129000000	129000000	CENPF
9	129000000	129000000	7	ENSSSCG00000015582	129000000	129000000	PTPN14
9	129000000	129000000	3	ENSSSCG00000015582	129000000	129000000	PTPN14
9	129000000	129000000	15	ENSSSCG00000015582	129000000	129000000	PTPN14
9	129000000	129000000	38	ENSSSCG00000015582	129000000	129000000	PTPN14
15	46200001	46250000	10	ENSSSCG00000015790	46193746	46200987	SLC25A4
15	46200001	46250000	31	ENSSSCG00000015791	46207787	46267521	CFAP97
15	55600001	55650000	15	ENSSSCG00000015851	55514248	55681505	TNKS
15	55625001	55675000	11	ENSSSCG00000015851	55514248	55681505	TNKS
15	55650001	55700000	15	ENSSSCG00000015851	55514248	55681505	TNKS
15	68400001	68450000	17	ENSSSCG00000015893	68224395	68656309	SLC4A10
15	68425001	68475000	19	ENSSSCG00000015893	68224395	68656309	SLC4A10
15	77975001	78025000	34	ENSSSCG00000015949	77895938	78098383	SLC25A12
15	78000001	78050000	5	ENSSSCG00000015949	77895938	78098383	SLC25A12
15	78025001	78075000	2	ENSSSCG00000015949	77895938	78098383	SLC25A12
15	78050001	78100000	6	ENSSSCG00000015949	77895938	78098383	SLC25A12
15	78050001	78100000	9	ENSSSCG00000015951	78098413	78182276	METAP1D
15	77975001	78025000	14	ENSSSCG00000015952	78022207	78079608	HAT1
15	78000001	78050000	24	ENSSSCG00000015952	78022207	78079608	HAT1
15	78025001	78075000	37	ENSSSCG00000015952	78022207	78079608	HAT1
15	78050001	78100000	35	ENSSSCG00000015952	78022207	78079608	HAT1
18	17600001	17650000	46	ENSSSCG00000016549	17501857	17832503	MKLN1
16	26475001	26525000	79	ENSSSCG00000016863	26512401	26659808	OXCT1
16	28225001	28275000	53	ENSSSCG00000016877	28157318	28250961	NNT
16	34100001	34150000	15	ENSSSCG00000016898	34093909	34113668
16	41225001	41275000	136	ENSSSCG00000016938	41121144	41522669	IPO11
16	41250001	41300000	64	ENSSSCG00000016938	41121144	41522669	IPO11
16	42925001	42975000	8	ENSSSCG00000016941	42723065	42953592	RNF180
17	31600001	31650000	3	ENSSSCG00000018232	31613104	31613211	U6
8	51300001	51350000	3	ENSSSCG00000018686	51344286	51344401
8	51325001	51375000	3	ENSSSCG00000018686	51344286	51344401
9	41350001	41400000	3	ENSSSCG00000019301	41392463	41392570	U6
9	41375001	41425000	3	ENSSSCG00000019301	41392463	41392570	U6
8	101000000	101000000	3	ENSSSCG00000019437	101000000	101000000	U6
8	101000000	102000000	3	ENSSSCG00000019437	101000000	101000000	U6
13	111000000	111000000	41	ENSSSCG00000020906	111000000	111000000	GHSR
1	216000000	216000000	9	ENSSSCG00000021136	216000000	216000000	TPD52L3
1	216000000	216000000	9	ENSSSCG00000021136	216000000	216000000	TPD52L3
9	20150001	20200000	15	ENSSSCG00000021210	20181235	20224824	HIKESHI
9	20175001	20225000	27	ENSSSCG00000021210	20181235	20224824	HIKESHI
9	20200001	20250000	15	ENSSSCG00000021210	20181235	20224824	HIKESHI
12	19750001	19800000	32	ENSSSCG00000022101	19786020	19854668	BRCA1
12	19775001	19825000	130	ENSSSCG00000022101	19786020	19854668	BRCA1
8	65950001	66000000	22	ENSSSCG00000022140	65969359	66014444	TMPRSS11E
8	65975001	66025000	22	ENSSSCG00000022140	65969359	66014444	TMPRSS11E
8	66000001	66050000	6	ENSSSCG00000022140	65969359	66014444	TMPRSS11E
8	99750001	99800000	6	ENSSSCG00000022173	99782827	99828645	ANKRD50
8	99775001	99825000	14	ENSSSCG00000022173	99782827	99828645	ANKRD50
8	99800001	99850000	12	ENSSSCG00000022173	99782827	99828645	ANKRD50
15	105000000	106000000	30	ENSSSCG00000022296	105000000	106000000	CDK15
1	187000000	187000000	61	ENSSSCG00000022299	187000000	187000000	ACTR10
1	187000000	187000000	27	ENSSSCG00000022299	187000000	187000000	ACTR10
14	49925001	49975000	10	ENSSSCG00000022467	49970340	49972741	VPREB1
8	88625001	88675000	16	ENSSSCG00000022649	88608174	88687250	SLC7A11
8	30975001	31025000	18	ENSSSCG00000023112	30988370	31134331	PDS5A
8	31000001	31050000	34	ENSSSCG00000023112	30988370	31134331	PDS5A
8	31025001	31075000	62	ENSSSCG00000023112	30988370	31134331	PDS5A
8	69725001	69775000	111	ENSSSCG00000023426	69732183	69776913
8	69775001	69825000	4	ENSSSCG00000023426	69732183	69776913
13	113000000	113000000	8	ENSSSCG00000023871	113000000	114000000	NAALADL2
13	63875001	63925000	29	ENSSSCG00000023891	63318171	64203173	GRM7
14	66625001	66675000	15	ENSSSCG00000024081	66590372	66631363	NRBF2
1	110000000	110000000	3	ENSSSCG00000024088	109000000	110000000	TLN2
8	45800001	45850000	3	ENSSSCG00000024153	45849890	45850035	U12
9	41550001	41600000	43	ENSSSCG00000024497	41576796	41589538	HTR3A
8	69325001	69375000	40	ENSSSCG00000024592	69360649	69531286	ANKRD17
8	69350001	69400000	82	ENSSSCG00000024592	69360649	69531286	ANKRD17
8	69375001	69425000	110	ENSSSCG00000024592	69360649	69531286	ANKRD17
8	69400001	69450000	122	ENSSSCG00000024592	69360649	69531286	ANKRD17
8	69425001	69475000	70	ENSSSCG00000024592	69360649	69531286	ANKRD17
8	69475001	69525000	8	ENSSSCG00000024592	69360649	69531286	ANKRD17
8	69500001	69550000	9	ENSSSCG00000024592	69360649	69531286	ANKRD17
8	69525001	69575000	9	ENSSSCG00000024592	69360649	69531286	ANKRD17
8	45775001	45825000	9	ENSSSCG00000024960	45578002	45808748	PDGFC
8	45800001	45850000	9	ENSSSCG00000024960	45578002	45808748	PDGFC
16	40125001	40175000	2	ENSSSCG00000025194	40105227	40305197	ZSWIM6
16	40150001	40200000	2	ENSSSCG00000025194	40105227	40305197	ZSWIM6
16	40175001	40225000	2	ENSSSCG00000025194	40105227	40305197	ZSWIM6
16	40200001	40250000	4	ENSSSCG00000025194	40105227	40305197	ZSWIM6
16	40275001	40325000	24	ENSSSCG00000025194	40105227	40305197	ZSWIM6
8	67500001	67550000	37	ENSSSCG00000025514	67495033	67582142	RUFY3
8	67525001	67575000	223	ENSSSCG00000025514	67495033	67582142	RUFY3
8	67550001	67600000	268	ENSSSCG00000025514	67495033	67582142	RUFY3
12	19750001	19800000	29	ENSSSCG00000025856	19745782	19755521	TMEM106A
8	52300001	52350000	23	ENSSSCG00000026079	52326545	52329300	TKTL2
8	52325001	52375000	23	ENSSSCG00000026079	52326545	52329300	TKTL2
8	60275001	60325000	37	ENSSSCG00000026129	59987413	60793857	ADGRL3
13	65250001	65300000	35	ENSSSCG00000026158	65253424	65359174	RAD18
8	101000000	101000000	14	ENSSSCG00000026290	101000000	101000000	BBS12
8	30625001	30675000	7	ENSSSCG00000026297	30653572	30691349	KLB
8	86575001	86625000	6	ENSSSCG00000026360	86621178	86675795	CLGN
8	86600001	86650000	18	ENSSSCG00000026360	86621178	86675795	CLGN
8	86625001	86675000	34	ENSSSCG00000026360	86621178	86675795	CLGN
8	86650001	86700000	22	ENSSSCG00000026360	86621178	86675795	CLGN
9	41525001	41575000	3	ENSSSCG00000026450	41552660	41552763	U6
9	41550001	41600000	3	ENSSSCG00000026450	41552660	41552763	U6
12	38950001	39000000	71	ENSSSCG00000026596	38975916	39069798	SYNRG
1	115000000	115000000	45	ENSSSCG00000026960	115000000	115000000	ZNF280D
8	50250001	50300000	21	ENSSSCG00000027183	50264275	51052864	FSTL5
8	50275001	50325000	21	ENSSSCG00000027183	50264275	51052864	FSTL5
8	50300001	50350000	29	ENSSSCG00000027183	50264275	51052864	FSTL5
8	50350001	50400000	23	ENSSSCG00000027183	50264275	51052864	FSTL5
8	50375001	50425000	19	ENSSSCG00000027183	50264275	51052864	FSTL5
8	50400001	50450000	13	ENSSSCG00000027183	50264275	51052864	FSTL5
8	50425001	50475000	13	ENSSSCG00000027183	50264275	51052864	FSTL5
8	50450001	50500000	13	ENSSSCG00000027183	50264275	51052864	FSTL5
8	50475001	50525000	13	ENSSSCG00000027183	50264275	51052864	FSTL5
8	50500001	50550000	13	ENSSSCG00000027183	50264275	51052864	FSTL5
8	50525001	50575000	5	ENSSSCG00000027183	50264275	51052864	FSTL5
8	50550001	50600000	13	ENSSSCG00000027183	50264275	51052864	FSTL5
8	50575001	50625000	21	ENSSSCG00000027183	50264275	51052864	FSTL5
8	50600001	50650000	13	ENSSSCG00000027183	50264275	51052864	FSTL5
8	50625001	50675000	5	ENSSSCG00000027183	50264275	51052864	FSTL5
8	50650001	50700000	5	ENSSSCG00000027183	50264275	51052864	FSTL5
8	50675001	50725000	5	ENSSSCG00000027183	50264275	51052864	FSTL5
8	50700001	50750000	5	ENSSSCG00000027183	50264275	51052864	FSTL5
8	50725001	50775000	13	ENSSSCG00000027183	50264275	51052864	FSTL5
8	50750001	50800000	13	ENSSSCG00000027183	50264275	51052864	FSTL5
8	50775001	50825000	5	ENSSSCG00000027183	50264275	51052864	FSTL5
8	50800001	50850000	5	ENSSSCG00000027183	50264275	51052864	FSTL5
8	50825001	50875000	5	ENSSSCG00000027183	50264275	51052864	FSTL5
8	50850001	50900000	5	ENSSSCG00000027183	50264275	51052864	FSTL5
8	50875001	50925000	13	ENSSSCG00000027183	50264275	51052864	FSTL5
8	50900001	50950000	13	ENSSSCG00000027183	50264275	51052864	FSTL5
8	50925001	50975000	5	ENSSSCG00000027183	50264275	51052864	FSTL5
8	50950001	51000000	5	ENSSSCG00000027183	50264275	51052864	FSTL5
8	50975001	51025000	23	ENSSSCG00000027183	50264275	51052864	FSTL5
8	51000001	51050000	23	ENSSSCG00000027183	50264275	51052864	FSTL5
8	51025001	51075000	10	ENSSSCG00000027183	50264275	51052864	FSTL5
8	51050001	51100000	10	ENSSSCG00000027183	50264275	51052864	FSTL5
13	6900001	6950000	6	ENSSSCG00000027327	6939517	6961810	PP2D1
1	217000000	217000000	3	ENSSSCG00000027893	217000000	217000000	U6
9	41900001	41950000	21	ENSSSCG00000027905	41947589	41956210	RBM7
8	54925001	54975000	77	ENSSSCG00000027954	54952339	54978551	NMU
8	54950001	55000000	93	ENSSSCG00000027954	54952339	54978551	NMU
8	54975001	55025000	21	ENSSSCG00000027954	54952339	54978551	NMU
14	46650001	46700000	105	ENSSSCG00000028707	46653900	46731999	NF2
14	46625001	46675000	29	ENSSSCG00000028707	46653900	46731999	NF2
9	42175001	42225000	12	ENSSSCG00000029043	42203677	42211305
12	38950001	39000000	19	ENSSSCG00000029874	38941124	38975000	DUSP14
8	96000001	96050000	36	ENSSSCG00000029943	95949572	96199110	SCLT1
8	96025001	96075000	50	ENSSSCG00000029943	95949572	96199110	SCLT1
8	96100001	96150000	41	ENSSSCG00000029943	95949572	96199110	SCLT1
8	96125001	96175000	29	ENSSSCG00000029943	95949572	96199110	SCLT1
9	41625001	41675000	19	ENSSSCG00000030095	41639701	41836742	ZBTB16
9	41775001	41825000	3	ENSSSCG00000030095	41639701	41836742	ZBTB16
9	41650001	41700000	3	ENSSSCG00000030095	41639701	41836742	ZBTB16
9	41725001	41775000	9	ENSSSCG00000030095	41639701	41836742	ZBTB16
9	41750001	41800000	5	ENSSSCG00000030095	41639701	41836742	ZBTB16
12	19750001	19800000	134	ENSSSCG00000030211	19755738	19788960	NBR1
12	19775001	19825000	39	ENSSSCG00000030211	19755738	19788960	NBR1
6	146000000	146000000	75	ENSSSCG00000030423	146000000	146000000	MIER1
6	146000000	146000000	46	ENSSSCG00000030423	146000000	146000000	MIER1
16	26475001	26525000	9	ENSSSCG00000031448	26505792	26506228
6	87850001	87900000	21	ENSSSCG00000031639	87879830	87942014	ZCCHC17
6	87875001	87925000	33	ENSSSCG00000031639	87879830	87942014	ZCCHC17
1	96250001	96300000	7	ENSSSCG00000032053	96297034	96375868	ST8SIA5
8	54775001	54825000	32	ENSSSCG00000032234	54751572	54787886	TMEM165
8	66700001	66750000	20	ENSSSCG00000032374	66728191	66743873	SULT1B1
1	120000000	120000000	31	ENSSSCG00000032517	120000000	120000000	DMXL2
1	120000000	120000000	31	ENSSSCG00000032517	120000000	120000000	DMXL2
1	120000000	120000000	228	ENSSSCG00000032517	120000000	120000000	DMXL2
1	120000000	120000000	80	ENSSSCG00000032517	120000000	120000000	DMXL2
8	89300001	89350000	14	ENSSSCG00000032749	89321491	89335388	PCDH18
14	47350001	47400000	3	ENSSSCG00000032812	47388884	47389095	U3
14	47375001	47425000	3	ENSSSCG00000032812	47388884	47389095	U3
12	27325001	27375000	36	ENSSSCG00000033228	27202088	27370405	SPAG9
16	43075001	43125000	8	ENSSSCG00000033581	43088892	43192948	RGS7BP
1	137000000	137000000	9	ENSSSCG00000033657	137000000	137000000	GREM1
1	137000000	137000000	21	ENSSSCG00000033657	137000000	137000000	GREM1
1	137000000	137000000	15	ENSSSCG00000033657	137000000	137000000	GREM1
8	83325001	83375000	23	ENSSSCG00000033871	83353231	83436518	ANAPC10
8	96800001	96850000	89	ENSSSCG00000034280	96751303	96856006	LARP1B
8	96825001	96875000	75	ENSSSCG00000034280	96751303	96856006	LARP1B
8	96850001	96900000	16	ENSSSCG00000034280	96751303	96856006	LARP1B
15	101000000	102000000	6	ENSSSCG00000034494	102000000	102000000	MARS2
8	101000000	101000000	16	ENSSSCG00000034743	101000000	101000000
8	66600001	66650000	10	ENSSSCG00000034976	66646240	66689685
8	66625001	66675000	42	ENSSSCG00000034976	66646240	66689685
8	66650001	66700000	54	ENSSSCG00000034976	66646240	66689685
8	66675001	66725000	15	ENSSSCG00000034976	66646240	66689685
16	39625001	39675000	16	ENSSSCG00000035012	39588129	39680173	ELOVL7
16	39650001	39700000	7	ENSSSCG00000035012	39588129	39680173	ELOVL7
14	48225001	48275000	8	ENSSSCG00000035290	48210570	48231046
13	132000000	132000000	8	ENSSSCG00000035414	132000000	132000000	XXYLT1
13	132000000	132000000	8	ENSSSCG00000035414	132000000	132000000	XXYLT1
13	132000000	132000000	2	ENSSSCG00000035414	132000000	132000000	XXYLT1
8	66050001	66100000	27	ENSSSCG00000035505	66086523	66122710	YTHDC1
8	66075001	66125000	81	ENSSSCG00000035505	66086523	66122710	YTHDC1
1	223000000	223000000	23	ENSSSCG00000035668	223000000	223000000	CFAP95
1	208000000	208000000	10	ENSSSCG00000035730	208000000	208000000	ZDHHC21
1	208000000	208000000	8	ENSSSCG00000035730	208000000	208000000	ZDHHC21
13	80075001	80125000	11	ENSSSCG00000035771	79981796	80232773	MRPS22
8	66250001	66300000	9	ENSSSCG00000036118	66282498	66288188
8	92975001	93025000	6	ENSSSCG00000036125	93002562	93046693	PCDH10
8	93000001	93050000	17	ENSSSCG00000036125	93002562	93046693	PCDH10
8	93025001	93075000	13	ENSSSCG00000036125	93002562	93046693	PCDH10
8	99150001	99200000	30	ENSSSCG00000036155	99148496	99310519	FAT4
8	99175001	99225000	16	ENSSSCG00000036155	99148496	99310519	FAT4
17	30725001	30775000	38	ENSSSCG00000036286	30768488	30795755	APMAP
14	69275001	69325000	7	ENSSSCG00000036480	69195961	70938204	CTNNA3
14	70650001	70700000	3	ENSSSCG00000036480	69195961	70938204	CTNNA3
9	41900001	41950000	8	ENSSSCG00000036867	41945977	41947456	C11orf71
15	101000000	102000000	23	ENSSSCG00000037483	101000000	102000000	RFTN2
1	116000000	116000000	63	ENSSSCG00000037499	116000000	116000000	NEDD4
1	116000000	116000000	199	ENSSSCG00000037499	116000000	116000000	NEDD4
1	116000000	116000000	141	ENSSSCG00000037499	116000000	116000000	NEDD4
8	66325001	66375000	16	ENSSSCG00000037521	66340549	66372277
8	66350001	66400000	9	ENSSSCG00000037521	66340549	66372277
2	80550001	80600000	28	ENSSSCG00000037535	80548232	80563321	SLC34A1
16	41250001	41300000	21	ENSSSCG00000037608	41292969	41297912	LRRC70
13	6900001	6950000	33	ENSSSCG00000037653	6905390	6941423	RAB5A
8	68925001	68975000	12	ENSSSCG00000038180	68675070	68948414	ADAMTS3
8	86525001	86575000	16	ENSSSCG00000038236	86568711	86614124	MGAT4D
8	86550001	86600000	46	ENSSSCG00000038236	86568711	86614124	MGAT4D
8	86575001	86625000	60	ENSSSCG00000038236	86568711	86614124	MGAT4D
8	86600001	86650000	30	ENSSSCG00000038236	86568711	86614124	MGAT4D
8	86650001	86700000	32	ENSSSCG00000038550	86679843	86690676	SCOC
8	65825001	65875000	23	ENSSSCG00000038616	65861301	65872084
8	65850001	65900000	23	ENSSSCG00000038616	65861301	65872084
14	47400001	47450000	28	ENSSSCG00000038709	47430214	47438578	SEC14L4
14	47425001	47475000	28	ENSSSCG00000038709	47430214	47438578	SEC14L4
8	52350001	52400000	24	ENSSSCG00000039175	52375514	52951033	MARCHF1
8	52375001	52425000	24	ENSSSCG00000039175	52375514	52951033	MARCHF1
8	52400001	52450000	10	ENSSSCG00000039175	52375514	52951033	MARCHF1
8	52425001	52475000	20	ENSSSCG00000039175	52375514	52951033	MARCHF1
8	52450001	52500000	14	ENSSSCG00000039175	52375514	52951033	MARCHF1
8	52475001	52525000	3	ENSSSCG00000039175	52375514	52951033	MARCHF1
8	52500001	52550000	7	ENSSSCG00000039175	52375514	52951033	MARCHF1
8	52750001	52800000	3	ENSSSCG00000039175	52375514	52951033	MARCHF1
8	52525001	52575000	7	ENSSSCG00000039175	52375514	52951033	MARCHF1
8	52800001	52850000	7	ENSSSCG00000039175	52375514	52951033	MARCHF1
8	52550001	52600000	3	ENSSSCG00000039175	52375514	52951033	MARCHF1
8	52575001	52625000	3	ENSSSCG00000039175	52375514	52951033	MARCHF1
8	52600001	52650000	3	ENSSSCG00000039175	52375514	52951033	MARCHF1
8	52625001	52675000	3	ENSSSCG00000039175	52375514	52951033	MARCHF1
8	52650001	52700000	3	ENSSSCG00000039175	52375514	52951033	MARCHF1
8	52725001	52775000	3	ENSSSCG00000039175	52375514	52951033	MARCHF1
8	52675001	52725000	11	ENSSSCG00000039175	52375514	52951033	MARCHF1
8	52775001	52825000	3	ENSSSCG00000039175	52375514	52951033	MARCHF1
8	52700001	52750000	11	ENSSSCG00000039175	52375514	52951033	MARCHF1
8	46825001	46875000	3	ENSSSCG00000039268	46865920	46919752
1	120000000	120000000	8	ENSSSCG00000039810	120000000	120000000
1	120000000	120000000	8	ENSSSCG00000039810	120000000	120000000
1	124000000	124000000	4	ENSSSCG00000040204	124000000	124000000	CTXN2
14	47175001	47225000	6	ENSSSCG00000040961	47221560	47238749	LIF
14	47200001	47250000	14	ENSSSCG00000040961	47221560	47238749	LIF
14	47225001	47275000	12	ENSSSCG00000040961	47221560	47238749	LIF
8	66250001	66300000	72	ENSSSCG00000040980	66252614	66297860
8	89475001	89525000	3	ENSSSCG00000041329	89523623	89707722
8	89500001	89550000	4	ENSSSCG00000041329	89523623	89707722
8	89525001	89575000	3	ENSSSCG00000041329	89523623	89707722
8	89550001	89600000	2	ENSSSCG00000041329	89523623	89707722
8	89575001	89625000	2	ENSSSCG00000041329	89523623	89707722
8	89600001	89650000	2	ENSSSCG00000041329	89523623	89707722
8	89625001	89675000	2	ENSSSCG00000041329	89523623	89707722
8	89650001	89700000	2	ENSSSCG00000041329	89523623	89707722
8	89675001	89725000	3	ENSSSCG00000041329	89523623	89707722
8	89700001	89750000	3	ENSSSCG00000041329	89523623	89707722
8	97575001	97625000	8	ENSSSCG00000041422	97585583	97590770
1	166000000	166000000	3	ENSSSCG00000041493	166000000	166000000	U2
1	166000000	166000000	3	ENSSSCG00000041493	166000000	166000000	U2
8	93125001	93175000	3	ENSSSCG00000041763	93159698	93159844	U2
8	93150001	93200000	3	ENSSSCG00000041763	93159698	93159844	U2
8	69225001	69275000	3	ENSSSCG00000042491	69274427	69315933
8	69250001	69300000	5	ENSSSCG00000042491	69274427	69315933
8	69275001	69325000	8	ENSSSCG00000042491	69274427	69315933
8	69300001	69350000	5	ENSSSCG00000042491	69274427	69315933
8	52500001	52550000	10	ENSSSCG00000042503	52536298	52539588
8	52525001	52575000	10	ENSSSCG00000042503	52536298	52539588
8	66000001	66050000	3	ENSSSCG00000042727	66043878	66043976	U6
8	66025001	66075000	3	ENSSSCG00000042727	66043878	66043976	U6
11	7125001	7175000	3	ENSSSCG00000043013	7110533	7144050
2	62625001	62675000	6	ENSSSCG00000043515	62657947	62658900
8	52650001	52700000	10	ENSSSCG00000043916	52678418	52684378
8	52675001	52725000	10	ENSSSCG00000043916	52678418	52684378
1	137000000	137000000	15	ENSSSCG00000044690	137000000	137000000	FMN1
1	137000000	137000000	7	ENSSSCG00000044690	137000000	137000000	FMN1
11	48600001	48650000	4	ENSSSCG00000045335	48649723	48657546
12	27325001	27375000	10	ENSSSCG00000045459	27348290	27354422
8	44075001	44125000	12	ENSSSCG00000045736	44049572	44090132
16	40500001	40550000	9	ENSSSCG00000046125	40408442	40650830
16	40525001	40575000	21	ENSSSCG00000046125	40408442	40650830
16	40550001	40600000	20	ENSSSCG00000046125	40408442	40650830
16	40575001	40625000	8	ENSSSCG00000046125	40408442	40650830
11	48575001	48625000	4	ENSSSCG00000046323	48621879	48627688
11	48600001	48650000	4	ENSSSCG00000046323	48621879	48627688
16	34100001	34150000	4	ENSSSCG00000046432	34141063	34145966
16	34125001	34175000	4	ENSSSCG00000046432	34141063	34145966
2	80575001	80625000	4	ENSSSCG00000047023	80614824	80624509
9	129000000	129000000	4	ENSSSCG00000047092	129000000	129000000
9	129000000	129000000	4	ENSSSCG00000047092	129000000	129000000
8	67050001	67100000	15	ENSSSCG00000047156	67084822	67088907	FDCSP
9	41625001	41675000	5	ENSSSCG00000047220	41631010	41639377
5	49900001	49950000	3	ENSSSCG00000047622	49938518	49938608	ssc-mir-9827
8	52325001	52375000	4	ENSSSCG00000047648	52339436	52342962
8	52300001	52350000	4	ENSSSCG00000047648	52339436	52342962
13	55050001	55100000	8	ENSSSCG00000047664	55079177	55084534
11	7125001	7175000	4	ENSSSCG00000047790	7168461	7170810
8	44150001	44200000	8	ENSSSCG00000047847	44175521	44177632
8	94525001	94575000	4	ENSSSCG00000048109	94542441	94551085
8	94550001	94600000	3	ENSSSCG00000048109	94542441	94551085
10	43025001	43075000	10	ENSSSCG00000048231	43066561	43068539
10	43050001	43100000	10	ENSSSCG00000048231	43066561	43068539
2	62600001	62650000	4	ENSSSCG00000048292	62592359	62601723
8	44150001	44200000	8	ENSSSCG00000048616	44196128	44197835
13	55050001	55100000	6	ENSSSCG00000048642	55087722	55093144
11	7125001	7175000	3	ENSSSCG00000049043	7174627	7178424
8	64950001	65000000	4	ENSSSCG00000049047	64991998	64994608
8	52025001	52075000	4	ENSSSCG00000049421	52059926	52063545
8	52050001	52100000	4	ENSSSCG00000049421	52059926	52063545
8	94425001	94475000	4	ENSSSCG00000049834	94454959	94457468
8	94450001	94500000	4	ENSSSCG00000049834	94454959	94457468
8	89650001	89700000	4	ENSSSCG00000049936	89685449	89691260
8	89675001	89725000	4	ENSSSCG00000049936	89685449	89691260
1	116000000	116000000	10	ENSSSCG00000049979	116000000	116000000
8	44150001	44200000	8	ENSSSCG00000050154	44162047	44163762
11	48575001	48625000	4	ENSSSCG00000050426	48594981	48597815
8	52025001	52075000	8	ENSSSCG00000050630	52055296	52059859
8	52050001	52100000	8	ENSSSCG00000050630	52055296	52059859
9	20150001	20200000	4	ENSSSCG00000050702	20178731	20181097
9	20175001	20225000	4	ENSSSCG00000050702	20178731	20181097
8	52025001	52075000	8	ENSSSCG00000050729	52055330	52059859
8	52050001	52100000	8	ENSSSCG00000050729	52055330	52059859
8	69875001	69925000	5	ENSSSCG00000051079	69922763	69932110
8	69900001	69950000	9	ENSSSCG00000051079	69922763	69932110
1	187000000	187000000	4	ENSSSCG00000051146	187000000	187000000
1	187000000	187000000	4	ENSSSCG00000051146	187000000	187000000
8	90725001	90775000	4	ENSSSCG00000051283	90764167	90780726
8	90750001	90800000	6	ENSSSCG00000051283	90764167	90780726
14	46600001	46650000	50	ENSSSCG00000051359	46624727	46641438	NIPSNAP1
14	46625001	46675000	50	ENSSSCG00000051359	46624727	46641438	NIPSNAP1
13	55025001	55075000	10	ENSSSCG00000051504	55034533	55038500
8	55025001	55075000	24	ENSSSCG00000051948	55057453	55113599
8	55050001	55100000	27	ENSSSCG00000051948	55057453	55113599
8	64950001	65000000	3	ENSSSCG00000051994	64956585	64956956
1	115000000	115000000	11	ENSSSCG00000052145	115000000	115000000
1	187000000	187000000	3	ENSSSCG00000052184	187000000	187000000	U6
1	187000000	187000000	3	ENSSSCG00000052184	187000000	187000000	U6
1	119000000	119000000	3	ENSSSCG00000052188	119000000	119000000
1	119000000	119000000	5	ENSSSCG00000052188	119000000	119000000
1	119000000	119000000	4	ENSSSCG00000052188	119000000	119000000
8	65875001	65925000	3	ENSSSCG00000052216	65910543	65914420
8	52275001	52325000	3	ENSSSCG00000052525	52307017	52311132
8	52300001	52350000	3	ENSSSCG00000052525	52307017	52311132
8	66625001	66675000	10	ENSSSCG00000052705	66625889	66628098
8	66600001	66650000	10	ENSSSCG00000052705	66625889	66628098
8	51300001	51350000	3	ENSSSCG00000052750	51328746	51336545
8	51325001	51375000	3	ENSSSCG00000052750	51328746	51336545
14	47225001	47275000	3	ENSSSCG00000052820	47255412	47261229
14	47250001	47300000	3	ENSSSCG00000052820	47255412	47261229
17	30700001	30750000	3	ENSSSCG00000052842	30729680	30734209
17	30725001	30775000	3	ENSSSCG00000052842	30729680	30734209
8	84550001	84600000	3	ENSSSCG00000052923	84550008	84554819
8	84525001	84575000	3	ENSSSCG00000052923	84550008	84554819
8	91350001	91400000	3	ENSSSCG00000053018	91386808	91392155
8	66425001	66475000	24	ENSSSCG00000053199	66464767	66487198
8	66450001	66500000	36	ENSSSCG00000053199	66464767	66487198
8	66475001	66525000	15	ENSSSCG00000053199	66464767	66487198
9	41875001	41925000	3	ENSSSCG00000053238	41886552	41891575
8	64950001	65000000	3	ENSSSCG00000053299	64983326	64988753
8	52250001	52300000	3	ENSSSCG00000053465	52298394	52303193
8	52275001	52325000	3	ENSSSCG00000053465	52298394	52303193
8	52300001	52350000	3	ENSSSCG00000053465	52298394	52303193
8	91500001	91550000	3	ENSSSCG00000053493	91535230	91539369
8	66350001	66400000	18	ENSSSCG00000053507	66376395	66395290
8	66900001	66950000	11	ENSSSCG00000053564	66944849	66949826	STATH
8	99975001	100000000	3	ENSSSCG00000053626	99984982	99990998
1	121000000	121000000	41	ENSSSCG00000053670	121000000	121000000	CYP19A1
1	121000000	121000000	15	ENSSSCG00000053670	121000000	121000000	CYP19A1
8	30975001	31025000	8	ENSSSCG00000053790	31003235	31178921
8	31000001	31050000	8	ENSSSCG00000053790	31003235	31178921
8	31025001	31075000	2	ENSSSCG00000053790	31003235	31178921
12	19775001	19825000	4	ENSSSCG00000053889	19823656	19835881
1	119000000	119000000	13	ENSSSCG00000053937	119000000	119000000	ARPP19
1	119000000	119000000	11	ENSSSCG00000053937	119000000	119000000	ARPP19
1	134000000	134000000	3	ENSSSCG00000054331	134000000	134000000
1	121000000	121000000	17	ENSSSCG00000054479	121000000	121000000
1	218000000	218000000	4	ENSSSCG00000054547	218000000	218000000
8	100000000	100000000	3	ENSSSCG00000054585	100000000	100000000
8	97575001	97625000	3	ENSSSCG00000054661	97600560	97606476
8	97600001	97650000	3	ENSSSCG00000054661	97600560	97606476
11	49450001	49500000	3	ENSSSCG00000054702	49456401	49536160
11	49475001	49525000	7	ENSSSCG00000054702	49456401	49536160
8	66500001	66550000	4	ENSSSCG00000054715	66533793	66599132
8	66525001	66575000	20	ENSSSCG00000054715	66533793	66599132
8	66550001	66600000	56	ENSSSCG00000054715	66533793	66599132
8	66575001	66625000	42	ENSSSCG00000054715	66533793	66599132
11	7125001	7175000	6	ENSSSCG00000054814	7157484	7168027
11	49450001	49500000	4	ENSSSCG00000054816	49482348	49489653
11	49475001	49525000	4	ENSSSCG00000054816	49482348	49489653
15	70800001	70850000	3	ENSSSCG00000054990	70803792	70810245
8	94550001	94600000	3	ENSSSCG00000055137	94595577	94601639
8	94575001	94625000	3	ENSSSCG00000055137	94595577	94601639
8	94600001	94650000	3	ENSSSCG00000055137	94595577	94601639
11	48400001	48450000	8	ENSSSCG00000055141	48423963	48426674
11	48425001	48475000	4	ENSSSCG00000055141	48423963	48426674
8	97300001	97350000	3	ENSSSCG00000055266	97349275	97354227
13	132000000	132000000	3	ENSSSCG00000055392	132000000	132000000
13	132000000	132000000	3	ENSSSCG00000055392	132000000	132000000
11	7125001	7175000	3	ENSSSCG00000055398	7168508	7187821
8	94750001	94800000	4	ENSSSCG00000055683	94784723	94787147
8	94775001	94825000	4	ENSSSCG00000055683	94784723	94787147
13	65250001	65300000	3	ENSSSCG00000055775	65248950	65253082
14	47200001	47250000	12	ENSSSCG00000055807	47242774	47246838	OSM
14	47225001	47275000	12	ENSSSCG00000055807	47242774	47246838	OSM
1	163000000	163000000	4	ENSSSCG00000055842	163000000	163000000
13	132000000	132000000	3	ENSSSCG00000056111	132000000	132000000
1	123000000	123000000	11	ENSSSCG00000056133	123000000	123000000	SHC4
1	123000000	123000000	15	ENSSSCG00000056133	123000000	123000000	SHC4
14	47300001	47350000	18	ENSSSCG00000056371	47345483	47351165
14	47350001	47400000	4	ENSSSCG00000056371	47345483	47351165
8	45775001	45825000	3	ENSSSCG00000056426	45814101	45819646
8	45800001	45850000	3	ENSSSCG00000056426	45814101	45819646
8	66575001	66625000	24	ENSSSCG00000056469	66602140	66640571
8	66625001	66675000	19	ENSSSCG00000056469	66602140	66640571
8	66600001	66650000	40	ENSSSCG00000056469	66602140	66640571
1	187000000	187000000	3	ENSSSCG00000056613	187000000	187000000
8	93775001	93825000	3	ENSSSCG00000056629	93789954	93791038
5	20075001	20125000	6	ENSSSCG00000056745	20112632	20113573
5	20100001	20150000	6	ENSSSCG00000056745	20112632	20113573
1	137000000	137000000	3	ENSSSCG00000056845	137000000	137000000
1	137000000	137000000	3	ENSSSCG00000056845	137000000	137000000
9	129000000	129000000	8	ENSSSCG00000056949	129000000	129000000
9	129000000	129000000	8	ENSSSCG00000056949	129000000	129000000
1	122000000	122000000	6	ENSSSCG00000056997	122000000	122000000	FGF7
8	96600001	96650000	5	ENSSSCG00000057133	96646761	96692219
14	47300001	47350000	6	ENSSSCG00000057185	47341323	47341574
14	46600001	46650000	5	ENSSSCG00000057224	46644362	46653632
14	46650001	46700000	9	ENSSSCG00000057224	46644362	46653632
14	46625001	46675000	10	ENSSSCG00000057224	46644362	46653632
8	48475001	48525000	3	ENSSSCG00000057421	48510970	48511227
8	48500001	48550000	3	ENSSSCG00000057421	48510970	48511227
1	116000000	116000000	3	ENSSSCG00000057596	116000000	116000000
1	116000000	116000000	4	ENSSSCG00000057596	116000000	116000000
1	116000000	116000000	5	ENSSSCG00000057596	116000000	116000000
8	51075001	51125000	3	ENSSSCG00000057733	51110867	51111160
8	51100001	51150000	3	ENSSSCG00000057733	51110867	51111160
15	101000000	102000000	4	ENSSSCG00000057911	102000000	102000000
14	47350001	47400000	3	ENSSSCG00000057968	47360973	47365198
8	99750001	99800000	3	ENSSSCG00000058114	99752580	99755832
8	101000000	102000000	3	ENSSSCG00000058161	102000000	102000000
8	66500001	66550000	37	ENSSSCG00000058226	66533110	66559779
8	66525001	66575000	55	ENSSSCG00000058226	66533110	66559779
8	66550001	66600000	22	ENSSSCG00000058226	66533110	66559779
8	101000000	102000000	4	ENSSSCG00000058285	101000000	102000000
8	101000000	102000000	4	ENSSSCG00000058285	101000000	102000000
8	96400001	96450000	4	ENSSSCG00000058289	96405386	96608368
8	96600001	96650000	3	ENSSSCG00000058289	96405386	96608368
8	96550001	96600000	5	ENSSSCG00000058289	96405386	96608368
8	96575001	96625000	4	ENSSSCG00000058289	96405386	96608368
8	97375001	97425000	3	ENSSSCG00000058320	97369445	97375915
16	39650001	39700000	3	ENSSSCG00000058458	39696097	39701090
1	119000000	119000000	4	ENSSSCG00000058522	119000000	119000000
8	94375001	94425000	3	ENSSSCG00000058579	94411005	94416115
8	94400001	94450000	3	ENSSSCG00000058579	94411005	94416115
8	89975001	90025000	3	ENSSSCG00000058602	89979000	89982226
8	92575001	92625000	3	ENSSSCG00000058642	92582461	92587805
8	90575001	90625000	3	ENSSSCG00000058659	90623570	90628814
8	90600001	90650000	3	ENSSSCG00000058659	90623570	90628814
9	129000000	129000000	3	ENSSSCG00000058678	129000000	129000000	U6
8	91200001	91250000	3	ENSSSCG00000058726	91238075	91241406
8	91225001	91275000	3	ENSSSCG00000058726	91238075	91241406
8	69175001	69225000	5	ENSSSCG00000058747	69219143	69225686
8	69200001	69250000	5	ENSSSCG00000058747	69219143	69225686
8	69225001	69275000	3	ENSSSCG00000058747	69219143	69225686
8	93050001	93100000	5	ENSSSCG00000058948	93076609	93081212
8	93075001	93125000	5	ENSSSCG00000058948	93076609	93081212
1	115000000	115000000	2	ENSSSCG00000058998	115000000	116000000
1	116000000	116000000	5	ENSSSCG00000058998	115000000	116000000
1	115000000	115000000	2	ENSSSCG00000058998	115000000	116000000
1	115000000	116000000	2	ENSSSCG00000058998	115000000	116000000
1	115000000	116000000	2	ENSSSCG00000058998	115000000	116000000
1	116000000	116000000	5	ENSSSCG00000058998	115000000	116000000
8	90550001	90600000	3	ENSSSCG00000059031	90599449	90604368
8	90575001	90625000	3	ENSSSCG00000059031	90599449	90604368
8	90600001	90650000	3	ENSSSCG00000059031	90599449	90604368
11	49450001	49500000	3	ENSSSCG00000059042	49445866	49450051
1	123000000	123000000	3	ENSSSCG00000059306	123000000	123000000
8	90075001	90125000	3	ENSSSCG00000059557	90114143	90120644
8	90100001	90150000	3	ENSSSCG00000059557	90114143	90120644
9	20150001	20200000	4	ENSSSCG00000059561	20173172	20175653
9	20175001	20225000	3	ENSSSCG00000059561	20173172	20175653
5	20100001	20150000	6	ENSSSCG00000059678	20148571	20149518
8	93025001	93075000	4	ENSSSCG00000059959	93062253	93068853
8	93050001	93100000	4	ENSSSCG00000059959	93062253	93068853
8	101000000	101000000	4	ENSSSCG00000060142	101000000	101000000
8	57550001	57600000	3	ENSSSCG00000060153	57588826	57591992
8	51025001	51075000	3	ENSSSCG00000060187	51061137	51067430
8	51050001	51100000	3	ENSSSCG00000060187	51061137	51067430
1	163000000	163000000	4	ENSSSCG00000060408	163000000	163000000
8	94650001	94700000	3	ENSSSCG00000060591	94694790	94700450
8	94675001	94725000	3	ENSSSCG00000060591	94694790	94700450
8	94700001	94750000	3	ENSSSCG00000060591	94694790	94700450
8	51625001	51675000	3	ENSSSCG00000060672	51641864	51647406
1	218000000	218000000	5	ENSSSCG00000060676	218000000	218000000
8	97500001	97550000	3	ENSSSCG00000060689	97513376	97518795
15	55650001	55700000	4	ENSSSCG00000060703	55681660	55687523
8	97300001	97350000	5	ENSSSCG00000060962	97337509	97344383
14	47375001	47425000	63	ENSSSCG00000060999	47406939	47417882	SEC14L3
14	47400001	47450000	63	ENSSSCG00000060999	47406939	47417882	SEC14L3
8	94700001	94750000	3	ENSSSCG00000061193	94749631	94754722
8	94750001	94800000	3	ENSSSCG00000061193	94749631	94754722
16	41875001	41925000	3	ENSSSCG00000061293	41914715	41922022
8	66900001	66950000	4	ENSSSCG00000061412	66937996	66940152
8	70100001	70150000	16	ENSSSCG00000061605	70146146	70147963
15	55650001	55700000	3	ENSSSCG00000062026	55692716	55701228
8	92575001	92625000	3	ENSSSCG00000062239	92594307	92599514
15	101000000	102000000	3	ENSSSCG00000062435	102000000	102000000
8	89725001	89775000	3	ENSSSCG00000062620	89768458	89775205
8	89750001	89800000	3	ENSSSCG00000062620	89768458	89775205
8	44075001	44125000	6	ENSSSCG00000062623	44099692	44101134
17	30700001	30750000	3	ENSSSCG00000062634	30735638	30741404
17	30725001	30775000	3	ENSSSCG00000062634	30735638	30741404
8	66400001	66450000	53	ENSSSCG00000062662	66407340	66430905
8	66425001	66475000	22	ENSSSCG00000062662	66407340	66430905
1	42100001	42150000	3	ENSSSCG00000062667	42106456	42109822
14	49900001	49950000	6	ENSSSCG00000062733	49934271	49935617	ZNF70
14	49925001	49975000	6	ENSSSCG00000062733	49934271	49935617	ZNF70
14	66625001	66675000	3	ENSSSCG00000062855	66633727	66638630
16	26475001	26525000	5	ENSSSCG00000062900	26501220	26504911
1	163000000	163000000	3	ENSSSCG00000062911	163000000	163000000
8	48600001	48650000	3	ENSSSCG00000062953	48630029	48633784
8	48625001	48675000	3	ENSSSCG00000062953	48630029	48633784
1	54500001	54550000	3	ENSSSCG00000063094	54547620	54553525
8	96400001	96450000	4	ENSSSCG00000063212	96399602	96405175
5	20100001	20150000	6	ENSSSCG00000063497	20133032	20133973

## Sheet: S8
Table S8 The result of KEGG Enrichment Analyses
	category	subcategory	ID	Description	GeneRatio	BgRatio	RichFactor	FoldEnrichment	zScore	pvalue	p.adjust	qvalue	geneID	Count
ssc00760	Metabolism	Metabolism of cofactors and vitamins	ssc00760	ssc00760	2/32	18/4774	0.111111	16.5764	5.43841	0.00622912	0.367518	0.36719	NNMT/NNT	2
ssc04060	Environmental Information Processing	Signaling molecules and interaction	ssc04060	ssc04060	4/32	176/4774	0.0227273	3.39062	2.65444	0.028682	0.518155	0.517692	CXCL8/TNFSF10/LIF/OSM	4
ssc05100	Human Diseases	Infectious disease: bacterial	ssc05100	ssc05100	2/32	49/4774	0.0408163	6.08929	2.94133	0.0420988	0.518155	0.517692	CTNNA3/SHC4	2

## Sheet: S9
Table S9 The Results of Gene Ontology Enrichment Analyses
	ID	Description	GeneRatio	BgRatio	RichFactor	FoldEnrichment	zScore	pvalue	p.adjust	qvalue	geneID	Count
GO:0044087	GO:0044087	regulation of cellular component biogenesis	13/113	478/11364	0.0271967	2.73507	3.88407	0.00090293	0.343393	0.320973	PEAK1/MNS1/TMOD3/TMOD2/USP50/SYNDIG1/CYRIA/MYCBP2/DRG1/NLGN1/NF2/GREM1/RAB5A	13
GO:0006885	GO:0006885	regulation of pH	4/113	45/11364	0.0888889	8.93923	5.34775	0.00100877	0.343393	0.320973	SLC4A4/EDNRB/SLC9A9/DMXL2	4
GO:0032355	GO:0032355	response to estradiol	3/113	24/11364	0.125	12.5708	5.6866	0.00166404	0.343393	0.320973	CSN1S1/CYP19A1/CYP19A2	3
GO:0035850	GO:0035850	epithelial cell differentiation involved in kidney development	3/113	24/11364	0.125	12.5708	5.6866	0.00166404	0.343393	0.320973	EDNRB/GREM1/LIF	3
GO:0034330	GO:0034330	cell junction organization	10/113	345/11364	0.0289855	2.91497	3.61985	0.00226936	0.343393	0.320973	PEAK1/SYNDIG1/MYCBP2/CHCHD10/NLGN1/TLN2/NF2/GREM1/NEDD4/FGF7	10
GO:0031623	GO:0031623	receptor internalization	4/113	59/11364	0.0677966	6.81806	4.49013	0.00277006	0.343393	0.320973	CXCL8/GREM1/NEDD4/RAB5A	4
GO:0061005	GO:0061005	cell differentiation involved in kidney development	3/113	29/11364	0.103448	10.4034	5.08117	0.00289769	0.343393	0.320973	EDNRB/GREM1/LIF	3
GO:0045596	GO:0045596	negative regulation of cell differentiation	9/113	305/11364	0.0295082	2.96753	3.49063	0.0033372	0.343393	0.320973	HMG20A/LEO1/MEIS2/SPRY1/EDNRB/EIF4ENIF1/NF2/NBR1/GREM1	9
GO:0072087	GO:0072087	renal vesicle development	2/113	10/11364	0.2	20.1133	6.0597	0.00418642	0.343393	0.320973	GREM1/LIF	2
GO:2000291	GO:2000291	regulation of myoblast proliferation	2/113	10/11364	0.2	20.1133	6.0597	0.00418642	0.343393	0.320973	MEIS2/FGF7	2
GO:0060231	GO:0060231	mesenchymal to epithelial transition	2/113	11/11364	0.181818	18.2848	5.74772	0.00508361	0.343393	0.320973	GREM1/LIF	2
GO:0060999	GO:0060999	positive regulation of dendritic spine development	2/113	11/11364	0.181818	18.2848	5.74772	0.00508361	0.343393	0.320973	MAPK6/NLGN1	2
GO:0030855	GO:0030855	epithelial cell differentiation	9/113	326/11364	0.0276074	2.77637	3.26128	0.00515416	0.343393	0.320973	ARID4A/RFX3/SPRY1/EDNRB/SMARCB1/NF2/GREM1/ZDHHC21/LIF	9
GO:0032611	GO:0032611	interleukin-1 beta production	3/113	36/11364	0.0833333	8.38053	4.4448	0.00538398	0.343393	0.320973	USP50/GHSR/TMEM106A	3
GO:0032651	GO:0032651	regulation of interleukin-1 beta production	3/113	36/11364	0.0833333	8.38053	4.4448	0.00538398	0.343393	0.320973	USP50/GHSR/TMEM106A	3
GO:0060425	GO:0060425	lung morphogenesis	3/113	36/11364	0.0833333	8.38053	4.4448	0.00538398	0.343393	0.320973	SPRY1/LIF/FGF7	3
GO:1901888	GO:1901888	regulation of cell junction assembly	5/113	116/11364	0.0431034	4.33476	3.61781	0.00594922	0.343393	0.320973	PEAK1/SYNDIG1/MYCBP2/NLGN1/GREM1	5
GO:0015810	GO:0015810	aspartate transmembrane transport	2/113	12/11364	0.166667	16.7611	5.47432	0.00606088	0.343393	0.320973	SLC1A6/SLC25A12	2
GO:0051450	GO:0051450	myoblast proliferation	2/113	12/11364	0.166667	16.7611	5.47432	0.00606088	0.343393	0.320973	MEIS2/FGF7	2
GO:0072202	GO:0072202	cell differentiation involved in metanephros development	2/113	12/11364	0.166667	16.7611	5.47432	0.00606088	0.343393	0.320973	GREM1/LIF	2
GO:1901028	GO:1901028	regulation of mitochondrial outer membrane permeabilization involved in apoptotic signaling pathway	2/113	12/11364	0.166667	16.7611	5.47432	0.00606088	0.343393	0.320973	CHCHD10/SLC25A4	2
GO:0050808	GO:0050808	synapse organization	7/113	222/11364	0.0315315	3.17101	3.27376	0.00663718	0.343393	0.320973	SYNDIG1/MYCBP2/CHCHD10/NLGN1/TLN2/NEDD4/FGF7	7
GO:0051865	GO:0051865	protein autoubiquitination	3/113	39/11364	0.0769231	7.73587	4.22277	0.00674448	0.343393	0.320973	UHRF2/BRCA1/RAD18	3
GO:0006898	GO:0006898	receptor-mediated endocytosis	5/113	120/11364	0.0416667	4.19027	3.52085	0.006852	0.343393	0.320973	SNAP91/CXCL8/GREM1/NEDD4/RAB5A	5
GO:0031401	GO:0031401	positive regulation of protein modification process	4/113	76/11364	0.0526316	5.29297	3.7631	0.00686524	0.343393	0.320973	PIAS1/MYCBP2/NNMT/RNF180	4
GO:0015740	GO:0015740	C4-dicarboxylate transport	2/113	13/11364	0.153846	15.4717	5.23198	0.00711656	0.343393	0.320973	SLC1A6/SLC25A12	2
GO:0039694	GO:0039694	viral RNA genome replication	2/113	13/11364	0.153846	15.4717	5.23198	0.00711656	0.343393	0.320973	CXCL8/SMARCB1	2
GO:0045722	GO:0045722	positive regulation of gluconeogenesis	2/113	13/11364	0.153846	15.4717	5.23198	0.00711656	0.343393	0.320973	NNMT/ARPP19	2
GO:0072273	GO:0072273	metanephric nephron morphogenesis	2/113	13/11364	0.153846	15.4717	5.23198	0.00711656	0.343393	0.320973	GREM1/LIF	2
GO:0051093	GO:0051093	negative regulation of developmental process	10/113	409/11364	0.0244499	2.45884	3.01129	0.0074948	0.343393	0.320973	HMG20A/LEO1/MEIS2/SPRY1/EDNRB/EIF4ENIF1/NLGN1/NF2/NBR1/GREM1	10
GO:0072073	GO:0072073	kidney epithelium development	4/113	78/11364	0.0512821	5.15725	3.6921	0.00751841	0.343393	0.320973	SPRY1/EDNRB/GREM1/LIF	4
GO:0023061	GO:0023061	signal release	7/113	229/11364	0.0305677	3.07408	3.17752	0.00781904	0.343393	0.320973	SCG5/RFX3/EDNRB/NLGN1/RAB5A/LIF/OSM	7
GO:0031399	GO:0031399	regulation of protein modification process	5/113	124/11364	0.0403226	4.0551	3.42801	0.00784673	0.343393	0.320973	HMG20A/PIAS1/MYCBP2/NNMT/RNF180	5
GO:0014829	GO:0014829	vascular associated smooth muscle contraction	2/113	14/11364	0.142857	14.3666	5.01508	0.00824903	0.343393	0.320973	EDNRB/ZDHHC21	2
GO:0060392	GO:0060392	negative regulation of SMAD protein signal transduction	2/113	14/11364	0.142857	14.3666	5.01508	0.00824903	0.343393	0.320973	VEPH1/GREM1	2
GO:0030856	GO:0030856	regulation of epithelial cell differentiation	4/113	81/11364	0.0493827	4.96624	3.59004	0.00857294	0.343393	0.320973	RFX3/SPRY1/ZDHHC21/LIF	4
GO:0048863	GO:0048863	stem cell differentiation	5/113	127/11364	0.0393701	3.95931	3.36091	0.00865582	0.343393	0.320973	SOX5/EDNRB/GREM1/LIF/SHC4	5
GO:1905330	GO:1905330	regulation of morphogenesis of an epithelium	3/113	43/11364	0.0697674	7.01626	3.96103	0.00885006	0.343393	0.320973	GREM1/LIF/FGF7	3
GO:1902903	GO:1902903	regulation of supramolecular fiber organization	6/113	180/11364	0.0333333	3.35221	3.1879	0.00908402	0.343393	0.320973	TMOD3/TMOD2/USP8/CYRIA/DRG1/NF2	6
GO:0032612	GO:0032612	interleukin-1 production	3/113	44/11364	0.0681818	6.8568	3.9008	0.00942986	0.343393	0.320973	USP50/GHSR/TMEM106A	3
GO:0032652	GO:0032652	regulation of interleukin-1 production	3/113	44/11364	0.0681818	6.8568	3.9008	0.00942986	0.343393	0.320973	USP50/GHSR/TMEM106A	3
GO:0001893	GO:0001893	maternal placenta development	2/113	15/11364	0.133333	13.4088	4.81935	0.00945668	0.343393	0.320973	GHSR/LIF	2
GO:0060998	GO:0060998	regulation of dendritic spine development	2/113	15/11364	0.133333	13.4088	4.81935	0.00945668	0.343393	0.320973	MAPK6/NLGN1	2
GO:0042391	GO:0042391	regulation of membrane potential	6/113	182/11364	0.032967	3.31537	3.15564	0.00956283	0.343393	0.320973	ALB/CHCHD10/NLGN1/SLC1A6/CTNNA3/NEDD4	6
GO:0006814	GO:0006814	sodium ion transport	4/113	85/11364	0.0470588	4.73254	3.46153	0.0101234	0.347115	0.324452	SLC12A1/SLC4A4/EDNRB/NEDD4	4
GO:0090066	GO:0090066	regulation of anatomical structure size	7/113	242/11364	0.0289256	2.90894	3.00815	0.0104176	0.347115	0.324452	TMOD3/TMOD2/SLC12A1/CYRIA/EDNRB/ZDHHC21/RAB5A	7
GO:0015813	GO:0015813	L-glutamate transmembrane transport	2/113	16/11364	0.125	12.5708	4.64145	0.0107379	0.347115	0.324452	SLC1A6/SLC25A12	2
GO:0033688	GO:0033688	regulation of osteoblast proliferation	2/113	16/11364	0.125	12.5708	4.64145	0.0107379	0.347115	0.324452	NF2/GREM1	2
GO:0050807	GO:0050807	regulation of synapse organization	5/113	134/11364	0.0373134	3.75248	3.21201	0.010765	0.347115	0.324452	SYNDIG1/MYCBP2/NLGN1/NEDD4/FGF7	5
GO:0050803	GO:0050803	regulation of synapse structure or activity	5/113	137/11364	0.0364964	3.67031	3.15123	0.011768	0.360456	0.336922	SYNDIG1/MYCBP2/NLGN1/NEDD4/FGF7	5
GO:2000027	GO:2000027	regulation of animal organ morphogenesis	3/113	48/11364	0.0625	6.2854	3.67741	0.0119676	0.360456	0.336922	SPRY1/GREM1/FGF7	3
GO:0003338	GO:0003338	metanephros morphogenesis	2/113	17/11364	0.117647	11.8313	4.47874	0.0120913	0.360456	0.336922	GREM1/LIF	2
GO:0097345	GO:0097345	mitochondrial outer membrane permeabilization	2/113	17/11364	0.117647	11.8313	4.47874	0.0120913	0.360456	0.336922	CHCHD10/SLC25A4	2
GO:0001656	GO:0001656	metanephros development	3/113	49/11364	0.0612245	6.15712	3.62551	0.0126574	0.370345	0.346165	SPRY1/GREM1/LIF	3
GO:0051938	GO:0051938	L-glutamate import	2/113	18/11364	0.111111	11.174	4.32911	0.0135151	0.377921	0.353246	SLC1A6/SLC25A12	2
GO:0070306	GO:0070306	lens fiber cell differentiation	2/113	18/11364	0.111111	11.174	4.32911	0.0135151	0.377921	0.353246	SPRY1/NF2	2
GO:1903320	GO:1903320	regulation of protein modification by small protein conjugation or removal	4/113	94/11364	0.0425532	4.27942	3.19955	0.0142485	0.377921	0.353246	HMG20A/PIAS1/MYCBP2/RNF180	4
GO:0032271	GO:0032271	regulation of protein polymerization	4/113	95/11364	0.0421053	4.23437	3.17248	0.0147635	0.377921	0.353246	TMOD3/TMOD2/CYRIA/DRG1	4
GO:0072210	GO:0072210	metanephric nephron development	2/113	19/11364	0.105263	10.5859	4.19082	0.0150079	0.377921	0.353246	GREM1/LIF	2
GO:1901873	GO:1901873	regulation of post-translational protein modification	4/113	96/11364	0.0416667	4.19027	3.14579	0.0152902	0.377921	0.353246	HMG20A/PIAS1/MYCBP2/RNF180	4
GO:0006936	GO:0006936	muscle contraction	5/113	149/11364	0.033557	3.37471	2.92411	0.0164151	0.377921	0.353246	TMOD3/TMOD2/EDNRB/ZDHHC21/CTNNA3	5
GO:1903322	GO:1903322	positive regulation of protein modification by small protein conjugation or removal	3/113	54/11364	0.0555556	5.58702	3.386	0.0164433	0.377921	0.353246	PIAS1/MYCBP2/RNF180	3
GO:0008207	GO:0008207	C21-steroid hormone metabolic process	2/113	20/11364	0.1	10.0566	4.06246	0.0165683	0.377921	0.353246	AFP/EDNRB	2
GO:0033687	GO:0033687	osteoblast proliferation	2/113	20/11364	0.1	10.0566	4.06246	0.0165683	0.377921	0.353246	NF2/GREM1	2
GO:0060135	GO:0060135	maternal process involved in female pregnancy	2/113	20/11364	0.1	10.0566	4.06246	0.0165683	0.377921	0.353246	GHSR/LIF	2
GO:1905332	GO:1905332	positive regulation of morphogenesis of an epithelium	2/113	20/11364	0.1	10.0566	4.06246	0.0165683	0.377921	0.353246	GREM1/LIF	2
GO:0034504	GO:0034504	protein localization to nucleus	5/113	150/11364	0.0333333	3.35221	2.90624	0.0168502	0.377921	0.353246	RANBP6/EIF4ENIF1/CHCHD10/IPO11/NF2	5
GO:0008585	GO:0008585	female gonad development	3/113	55/11364	0.0545455	5.48544	3.34168	0.0172685	0.377921	0.353246	AFP/CYP19A1/CYP19A2	3
GO:1901875	GO:1901875	positive regulation of post-translational protein modification	3/113	55/11364	0.0545455	5.48544	3.34168	0.0172685	0.377921	0.353246	PIAS1/MYCBP2/RNF180	3
GO:0008154	GO:0008154	actin polymerization or depolymerization	4/113	100/11364	0.04	4.02265	3.04251	0.0175148	0.377921	0.353246	TMOD3/TMOD2/CYRIA/GHSR	4
GO:0099172	GO:0099172	presynapse organization	2/113	21/11364	0.0952381	9.57775	3.94284	0.0181947	0.377921	0.353246	NLGN1/TLN2	2
GO:1902108	GO:1902108	regulation of mitochondrial membrane permeability involved in apoptotic process	2/113	21/11364	0.0952381	9.57775	3.94284	0.0181947	0.377921	0.353246	CHCHD10/SLC25A4	2
GO:1902110	GO:1902110	positive regulation of mitochondrial membrane permeability involved in apoptotic process	2/113	21/11364	0.0952381	9.57775	3.94284	0.0181947	0.377921	0.353246	CHCHD10/SLC25A4	2
GO:0007265	GO:0007265	Ras protein signal transduction	3/113	58/11364	0.0517241	5.20171	3.21496	0.0198812	0.377921	0.353246	USP50/USP8/SPRY1	3
GO:0046545	GO:0046545	development of primary female sexual characteristics	3/113	58/11364	0.0517241	5.20171	3.21496	0.0198812	0.377921	0.353246	AFP/CYP19A1/CYP19A2	3
GO:0007528	GO:0007528	neuromuscular junction development	2/113	22/11364	0.0909091	9.1424	3.83097	0.0198857	0.377921	0.353246	MYCBP2/NEDD4	2
GO:0035794	GO:0035794	positive regulation of mitochondrial membrane permeability	2/113	22/11364	0.0909091	9.1424	3.83097	0.0198857	0.377921	0.353246	CHCHD10/SLC25A4	2
GO:0051693	GO:0051693	actin filament capping	2/113	22/11364	0.0909091	9.1424	3.83097	0.0198857	0.377921	0.353246	TMOD3/TMOD2	2
GO:1902686	GO:1902686	mitochondrial outer membrane permeabilization involved in programmed cell death	2/113	22/11364	0.0909091	9.1424	3.83097	0.0198857	0.377921	0.353246	CHCHD10/SLC25A4	2
GO:2000300	GO:2000300	regulation of synaptic vesicle exocytosis	2/113	22/11364	0.0909091	9.1424	3.83097	0.0198857	0.377921	0.353246	NLGN1/RAB5A	2
GO:0045664	GO:0045664	regulation of neuron differentiation	4/113	104/11364	0.0384615	3.86794	2.94447	0.0199319	0.377921	0.353246	HMG20A/EDNRB/EIF4ENIF1/NLGN1	4
GO:0002064	GO:0002064	epithelial cell development	4/113	105/11364	0.0380952	3.8311	2.92072	0.0205667	0.377921	0.353246	ARID4A/RFX3/EDNRB/ZDHHC21	4
GO:0032535	GO:0032535	regulation of cellular component size	5/113	159/11364	0.0314465	3.16246	2.75189	0.0211149	0.377921	0.353246	TMOD3/TMOD2/SLC12A1/CYRIA/RAB5A	5
GO:0051130	GO:0051130	positive regulation of cellular component organization	10/113	481/11364	0.02079	2.09078	2.44976	0.0213408	0.377921	0.353246	MNS1/USP50/USP8/SYNDIG1/DRG1/CHCHD10/NLGN1/LMAN2/NF2/GREM1	10
GO:0032731	GO:0032731	positive regulation of interleukin-1 beta production	2/113	23/11364	0.0869565	8.7449	3.72601	0.0216399	0.377921	0.353246	USP50/TMEM106A	2
GO:0055078	GO:0055078	sodium ion homeostasis	2/113	23/11364	0.0869565	8.7449	3.72601	0.0216399	0.377921	0.353246	SLC12A1/EDNRB	2
GO:0016925	GO:0016925	protein sumoylation	2/113	24/11364	0.0833333	8.38053	3.62724	0.0234559	0.377921	0.353246	HMG20A/PIAS1	2
GO:0051893	GO:0051893	regulation of focal adhesion assembly	2/113	24/11364	0.0833333	8.38053	3.62724	0.0234559	0.377921	0.353246	PEAK1/GREM1	2
GO:0090109	GO:0090109	regulation of cell-substrate junction assembly	2/113	24/11364	0.0833333	8.38053	3.62724	0.0234559	0.377921	0.353246	PEAK1/GREM1	2
GO:0097479	GO:0097479	synaptic vesicle localization	2/113	24/11364	0.0833333	8.38053	3.62724	0.0234559	0.377921	0.353246	SYNDIG1/NLGN1	2
GO:1905710	GO:1905710	positive regulation of membrane permeability	2/113	24/11364	0.0833333	8.38053	3.62724	0.0234559	0.377921	0.353246	CHCHD10/SLC25A4	2
GO:0044344	GO:0044344	cellular response to fibroblast growth factor stimulus	3/113	62/11364	0.0483871	4.86611	3.05903	0.0236855	0.377921	0.353246	CXCL8/SPRY1/FGF7	3
GO:0045807	GO:0045807	positive regulation of endocytosis	3/113	62/11364	0.0483871	4.86611	3.05903	0.0236855	0.377921	0.353246	NLGN1/LMAN2/GREM1	3
GO:0071774	GO:0071774	response to fibroblast growth factor	3/113	62/11364	0.0483871	4.86611	3.05903	0.0236855	0.377921	0.353246	CXCL8/SPRY1/FGF7	3
GO:0022603	GO:0022603	regulation of anatomical structure morphogenesis	8/113	352/11364	0.0227273	2.2856	2.45547	0.024014	0.377921	0.353246	CXCL8/SPRY1/NLGN1/NF2/GREM1/NEDD4/LIF/FGF7	8
GO:0070647	GO:0070647	protein modification by small protein conjugation or removal	10/113	493/11364	0.020284	2.03989	2.36573	0.0248026	0.377921	0.353246	HMG20A/USP50/USP8/PIAS1/UHRF2/MYCBP2/RNF180/BRCA1/RAD18/NEDD4	10
GO:0010907	GO:0010907	positive regulation of glucose metabolic process	2/113	25/11364	0.08	8.04531	3.53405	0.0253323	0.377921	0.353246	NNMT/ARPP19	2
GO:0015800	GO:0015800	acidic amino acid transport	2/113	25/11364	0.08	8.04531	3.53405	0.0253323	0.377921	0.353246	SLC1A6/SLC25A12	2
GO:0042551	GO:0042551	neuron maturation	2/113	25/11364	0.08	8.04531	3.53405	0.0253323	0.377921	0.353246	GLDN/EDNRB	2
GO:0045022	GO:0045022	early endosome to late endosome transport	2/113	25/11364	0.08	8.04531	3.53405	0.0253323	0.377921	0.353246	NF2/RAB5A	2
GO:0045921	GO:0045921	positive regulation of exocytosis	2/113	25/11364	0.08	8.04531	3.53405	0.0253323	0.377921	0.353246	NLGN1/RAB5A	2
GO:0061028	GO:0061028	establishment of endothelial barrier	2/113	25/11364	0.08	8.04531	3.53405	0.0253323	0.377921	0.353246	EDNRB/ZDHHC21	2
GO:1902115	GO:1902115	regulation of organelle assembly	4/113	112/11364	0.0357143	3.59166	2.76224	0.025359	0.377921	0.353246	MNS1/DRG1/NLGN1/NF2	4
GO:0006913	GO:0006913	nucleocytoplasmic transport	5/113	167/11364	0.0299401	3.01097	2.62363	0.0254515	0.377921	0.353246	RANBP6/EIF4ENIF1/RGS14/IPO11/NEDD4	5
GO:0051169	GO:0051169	nuclear transport	5/113	167/11364	0.0299401	3.01097	2.62363	0.0254515	0.377921	0.353246	RANBP6/EIF4ENIF1/RGS14/IPO11/NEDD4	5
GO:0072009	GO:0072009	nephron epithelium development	3/113	64/11364	0.046875	4.71405	2.98599	0.0257252	0.377921	0.353246	EDNRB/GREM1/LIF	3
GO:0042176	GO:0042176	regulation of protein catabolic process	5/113	168/11364	0.0297619	2.99305	2.60814	0.0260309	0.377921	0.353246	USP8/PIAS1/MYCBP2/RNF180/NEDD4	5
GO:0140352	GO:0140352	export from cell	9/113	428/11364	0.021028	2.11471	2.35584	0.0266526	0.377921	0.353246	SCG5/RFX3/EDNRB/NLGN1/NEDD4/RAB5A/LIF/OSM/FGF7	9
GO:0045892	GO:0045892	negative regulation of DNA-templated transcription	10/113	499/11364	0.0200401	2.01536	2.32458	0.0266786	0.377921	0.353246	HMG20A/PIAS1/ARID4A/IL33/RFX3/FHL2/EDNRB/MIER1/GREM1/NEDD4	10
GO:0008406	GO:0008406	gonad development	4/113	114/11364	0.0350877	3.52864	2.71928	0.0268418	0.377921	0.353246	ARID4A/AFP/CYP19A1/CYP19A2	4
GO:1902679	GO:1902679	negative regulation of RNA biosynthetic process	10/113	500/11364	0.02	2.01133	2.31778	0.0270009	0.377921	0.353246	HMG20A/PIAS1/ARID4A/IL33/RFX3/FHL2/EDNRB/MIER1/GREM1/NEDD4	10
GO:0007215	GO:0007215	glutamate receptor signaling pathway	2/113	26/11364	0.0769231	7.73587	3.4459	0.0272677	0.377921	0.353246	NLGN1/GRM7	2
GO:0036465	GO:0036465	synaptic vesicle recycling	2/113	26/11364	0.0769231	7.73587	3.4459	0.0272677	0.377921	0.353246	NLGN1/RAB5A	2
GO:0046902	GO:0046902	regulation of mitochondrial membrane permeability	2/113	26/11364	0.0769231	7.73587	3.4459	0.0272677	0.377921	0.353246	CHCHD10/SLC25A4	2
GO:0098657	GO:0098657	import into cell	9/113	434/11364	0.0207373	2.08548	2.31071	0.0288042	0.391798	0.366217	SNAP91/SLC12A1/CXCL8/NLGN1/SLC1A6/LMAN2/GREM1/NEDD4/RAB5A	9
GO:0021700	GO:0021700	developmental maturation	5/113	173/11364	0.0289017	2.90654	2.53236	0.0290543	0.391798	0.366217	GLDN/RFX3/EDNRB/GREM1/FGF7	5
GO:0030835	GO:0030835	negative regulation of actin filament depolymerization	2/113	27/11364	0.0740741	7.44936	3.36232	0.0292609	0.391798	0.366217	TMOD3/TMOD2	2
GO:0150116	GO:0150116	regulation of cell-substrate junction organization	2/113	27/11364	0.0740741	7.44936	3.36232	0.0292609	0.391798	0.366217	PEAK1/GREM1	2
GO:0045137	GO:0045137	development of primary sexual characteristics	4/113	118/11364	0.0338983	3.40903	2.63618	0.0299608	0.393087	0.367423	ARID4A/AFP/CYP19A1/CYP19A2	4
GO:0046660	GO:0046660	female sex differentiation	3/113	69/11364	0.0434783	4.37245	2.8159	0.0312249	0.393087	0.367423	AFP/CYP19A1/CYP19A2	3
GO:0032330	GO:0032330	regulation of chondrocyte differentiation	2/113	28/11364	0.0714286	7.18331	3.28292	0.0313104	0.393087	0.367423	SOX5/GREM1	2
GO:0032732	GO:0032732	positive regulation of interleukin-1 production	2/113	28/11364	0.0714286	7.18331	3.28292	0.0313104	0.393087	0.367423	USP50/TMEM106A	2
GO:0045744	GO:0045744	negative regulation of G protein-coupled receptor signaling pathway	2/113	28/11364	0.0714286	7.18331	3.28292	0.0313104	0.393087	0.367423	CXCL8/RGS14	2
GO:0098927	GO:0098927	vesicle-mediated transport between endosomal compartments	2/113	28/11364	0.0714286	7.18331	3.28292	0.0313104	0.393087	0.367423	NF2/RAB5A	2
GO:1902475	GO:1902475	L-alpha-amino acid transmembrane transport	2/113	28/11364	0.0714286	7.18331	3.28292	0.0313104	0.393087	0.367423	SLC1A6/SLC25A12	2
GO:0044089	GO:0044089	positive regulation of cellular component biogenesis	6/113	238/11364	0.0252101	2.53529	2.39883	0.0313475	0.393087	0.367423	MNS1/USP50/SYNDIG1/DRG1/NLGN1/NF2	6
GO:0032970	GO:0032970	regulation of actin filament-based process	5/113	179/11364	0.027933	2.80912	2.44492	0.0329657	0.40927	0.382548	TMOD3/TMOD2/CYRIA/NF2/CTNNA3	5
GO:0006111	GO:0006111	regulation of gluconeogenesis	2/113	29/11364	0.0689655	6.93561	3.20733	0.033415	0.40927	0.382548	NNMT/ARPP19	2
GO:0048041	GO:0048041	focal adhesion assembly	2/113	29/11364	0.0689655	6.93561	3.20733	0.033415	0.40927	0.382548	PEAK1/GREM1	2
GO:0046883	GO:0046883	regulation of hormone secretion	4/113	123/11364	0.0325203	3.27045	2.53719	0.0341499	0.40959	0.382848	SCG5/RFX3/LIF/OSM	4
GO:0003012	GO:0003012	muscle system process	5/113	181/11364	0.0276243	2.77808	2.41658	0.0343391	0.40959	0.382848	TMOD3/TMOD2/EDNRB/ZDHHC21/CTNNA3	5
GO:0030833	GO:0030833	regulation of actin filament polymerization	3/113	72/11364	0.0416667	4.19027	2.72143	0.0347975	0.40959	0.382848	TMOD3/TMOD2/CYRIA	3
GO:0010817	GO:0010817	regulation of hormone levels	6/113	245/11364	0.0244898	2.46285	2.31974	0.0353727	0.40959	0.382848	SCG5/RFX3/AFP/EDNRB/LIF/OSM	6
GO:0046903	GO:0046903	secretion	9/113	451/11364	0.0199557	2.00687	2.18665	0.0355616	0.40959	0.382848	SCG5/RFX3/CSN3/EDNRB/NLGN1/RAB5A/LIF/OSM/FGF7	9
GO:0030837	GO:0030837	negative regulation of actin filament polymerization	2/113	30/11364	0.0666667	6.70442	3.13524	0.0355735	0.40959	0.382848	TMOD3/TMOD2	2
GO:0090559	GO:0090559	regulation of membrane permeability	2/113	30/11364	0.0666667	6.70442	3.13524	0.0355735	0.40959	0.382848	CHCHD10/SLC25A4	2
GO:1903530	GO:1903530	regulation of secretion by cell	6/113	246/11364	0.0243902	2.45284	2.30867	0.0359737	0.40959	0.382848	SCG5/RFX3/NLGN1/RAB5A/LIF/OSM	6
GO:0043409	GO:0043409	negative regulation of MAPK cascade	3/113	73/11364	0.0410959	4.13286	2.69108	0.0360335	0.40959	0.382848	SPRY1/NF2/LIF	3
GO:0072006	GO:0072006	nephron development	3/113	73/11364	0.0410959	4.13286	2.69108	0.0360335	0.40959	0.382848	EDNRB/GREM1/LIF	3
GO:0007044	GO:0007044	cell-substrate junction assembly	2/113	31/11364	0.0645161	6.48815	3.06637	0.0377845	0.421827	0.394286	PEAK1/GREM1	2
GO:0030858	GO:0030858	positive regulation of epithelial cell differentiation	2/113	31/11364	0.0645161	6.48815	3.06637	0.0377845	0.421827	0.394286	RFX3/LIF	2
GO:0051963	GO:0051963	regulation of synapse assembly	3/113	75/11364	0.04	4.02265	2.63197	0.0385727	0.421827	0.394286	SYNDIG1/MYCBP2/NLGN1	3
GO:0090101	GO:0090101	negative regulation of transmembrane receptor protein serine/threonine kinase signaling pathway	3/113	75/11364	0.04	4.02265	2.63197	0.0385727	0.421827	0.394286	SPRY1/VEPH1/GREM1	3
GO:0032940	GO:0032940	secretion by cell	8/113	387/11364	0.0206718	2.07889	2.16412	0.0389397	0.421827	0.394286	SCG5/RFX3/EDNRB/NLGN1/RAB5A/LIF/OSM/FGF7	8
GO:0006897	GO:0006897	endocytosis	7/113	318/11364	0.0220126	2.21373	2.19999	0.0391895	0.421827	0.394286	SNAP91/CXCL8/NLGN1/LMAN2/GREM1/NEDD4/RAB5A	7
GO:0008277	GO:0008277	regulation of G protein-coupled receptor signaling pathway	3/113	76/11364	0.0394737	3.96973	2.60318	0.0398758	0.421827	0.394286	TMOD2/CXCL8/RGS14	3
GO:0007032	GO:0007032	endosome organization	2/113	32/11364	0.0625	6.2854	3.00047	0.0400469	0.421827	0.394286	USP50/USP8	2
GO:0030834	GO:0030834	regulation of actin filament depolymerization	2/113	32/11364	0.0625	6.2854	3.00047	0.0400469	0.421827	0.394286	TMOD3/TMOD2	2
GO:0060390	GO:0060390	regulation of SMAD protein signal transduction	2/113	32/11364	0.0625	6.2854	3.00047	0.0400469	0.421827	0.394286	VEPH1/GREM1	2
GO:0060996	GO:0060996	dendritic spine development	2/113	32/11364	0.0625	6.2854	3.00047	0.0400469	0.421827	0.394286	MAPK6/NLGN1	2
GO:0051258	GO:0051258	protein polymerization	4/113	130/11364	0.0307692	3.09435	2.40682	0.0405613	0.423593	0.395937	TMOD3/TMOD2/CYRIA/DRG1	4
GO:0051248	GO:0051248	negative regulation of protein metabolic process	5/113	190/11364	0.0263158	2.64648	2.29361	0.0409573	0.423593	0.395937	HMG20A/USP8/MYCBP2/EDNRB/EIF4ENIF1	5
GO:0040029	GO:0040029	epigenetic regulation of gene expression	4/113	131/11364	0.0305344	3.07073	2.38892	0.0415294	0.423593	0.395937	ARID4A/UHRF2/SMARCB1/HAT1	4
GO:0110053	GO:0110053	regulation of actin filament organization	4/113	131/11364	0.0305344	3.07073	2.38892	0.0415294	0.423593	0.395937	TMOD3/TMOD2/CYRIA/NF2	4
GO:0030029	GO:0030029	actin filament-based process	8/113	393/11364	0.0203562	2.04715	2.11726	0.0420113	0.423593	0.395937	TMOD3/TMOD2/CYRIA/GHSR/TLN2/NF2/CTNNA3/FGF7	8
GO:0045668	GO:0045668	negative regulation of osteoblast differentiation	2/113	33/11364	0.0606061	6.09493	2.93732	0.0423593	0.423593	0.395937	NBR1/GREM1	2
GO:0046928	GO:0046928	regulation of neurotransmitter secretion	2/113	33/11364	0.0606061	6.09493	2.93732	0.0423593	0.423593	0.395937	NLGN1/RAB5A	2
GO:0051453	GO:0051453	regulation of intracellular pH	2/113	33/11364	0.0606061	6.09493	2.93732	0.0423593	0.423593	0.395937	SLC4A4/DMXL2	2
GO:0051050	GO:0051050	positive regulation of transport	7/113	326/11364	0.0214724	2.1594	2.12857	0.0438318	0.433489	0.405187	CHCHD10/NLGN1/LMAN2/NF2/GREM1/NEDD4/RAB5A	7
GO:0001885	GO:0001885	endothelial cell development	2/113	34/11364	0.0588235	5.91567	2.87672	0.0447207	0.433489	0.405187	EDNRB/ZDHHC21	2
GO:0006835	GO:0006835	dicarboxylic acid transport	2/113	34/11364	0.0588235	5.91567	2.87672	0.0447207	0.433489	0.405187	SLC1A6/SLC25A12	2
GO:0150115	GO:0150115	cell-substrate junction organization	2/113	34/11364	0.0588235	5.91567	2.87672	0.0447207	0.433489	0.405187	PEAK1/GREM1	2
GO:1904892	GO:1904892	regulation of receptor signaling pathway via STAT	2/113	34/11364	0.0588235	5.91567	2.87672	0.0447207	0.433489	0.405187	NF2/LIF	2
GO:0019827	GO:0019827	stem cell population maintenance	3/113	80/11364	0.0375	3.77124	2.49274	0.0453087	0.433677	0.405362	LEO1/EIF4ENIF1/LIF	3
GO:1902905	GO:1902905	positive regulation of supramolecular fiber organization	3/113	80/11364	0.0375	3.77124	2.49274	0.0453087	0.433677	0.405362	USP8/DRG1/NF2	3
GO:0030041	GO:0030041	actin filament polymerization	3/113	81/11364	0.037037	3.72468	2.46624	0.0467216	0.433677	0.405362	TMOD3/TMOD2/CYRIA	3
GO:0098727	GO:0098727	maintenance of cell number	3/113	81/11364	0.037037	3.72468	2.46624	0.0467216	0.433677	0.405362	LEO1/EIF4ENIF1/LIF	3
GO:0030042	GO:0030042	actin filament depolymerization	2/113	35/11364	0.0571429	5.74665	2.81848	0.0471298	0.433677	0.405362	TMOD3/TMOD2	2
GO:0030239	GO:0030239	myofibril assembly	2/113	35/11364	0.0571429	5.74665	2.81848	0.0471298	0.433677	0.405362	TMOD3/TMOD2	2
GO:0032272	GO:0032272	negative regulation of protein polymerization	2/113	35/11364	0.0571429	5.74665	2.81848	0.0471298	0.433677	0.405362	TMOD3/TMOD2	2
GO:1901568	GO:1901568	fatty acid derivative metabolic process	2/113	35/11364	0.0571429	5.74665	2.81848	0.0471298	0.433677	0.405362	OXCT1/ELOVL7	2
GO:0051493	GO:0051493	regulation of cytoskeleton organization	6/113	263/11364	0.0228137	2.29429	2.12823	0.0472104	0.433677	0.405362	TMOD3/TMOD2/CYRIA/MYCBP2/DRG1/NF2	6
GO:0043408	GO:0043408	regulation of MAPK cascade	7/113	332/11364	0.0210843	2.12038	2.07633	0.0475387	0.434168	0.405821	SPRY1/TMEM106A/NF2/NBR1/LIF/OSM/FGF7	7
GO:0006606	GO:0006606	protein import into nucleus	3/113	82/11364	0.0365854	3.67926	2.44016	0.0481562	0.437281	0.408731	RANBP6/EIF4ENIF1/IPO11	3
GO:0018205	GO:0018205	peptidyl-lysine modification	2/113	36/11364	0.0555556	5.58702	2.76246	0.0495854	0.440399	0.411646	HMG20A/PIAS1	2
GO:0040014	GO:0040014	regulation of multicellular organism growth	2/113	36/11364	0.0555556	5.58702	2.76246	0.0495854	0.440399	0.411646	NPY1R/GHSR	2
GO:0046888	GO:0046888	negative regulation of hormone secretion	2/113	36/11364	0.0555556	5.58702	2.76246	0.0495854	0.440399	0.411646	LIF/OSM	2

## Sheet: S10
Table S10 QTLs Overlapped with Candidate Selected Regions
ensembl_gene_id	chromosome_name	start_position	end_position	num_overlapping_qtls	num_qtls	qtl_list	traits	geneID	description	gene_biotype
ENSSSCG00000056133	1	122725904	122871426	56	56	Lean meat percentage QTL (139207);Longissimus muscle area QTL (297657);Average daily gain QTL (297624);Days to 105 kg QTL (297604);Feed intake QTL (281633);Subcutaneous fat thickness QTL (281511);Lean meat percentage QTL (281507);Average daily gain QTL (281504);Feed intake QTL (281502);Subcutaneous fat thickness QTL (258491);Subcutaneous fat thickness QTL (258445);Intramuscular fat content QTL (2…	Lean meat percentage QTL;Longissimus muscle area QTL;Average daily gain QTL;Days to 105 kg QTL;Feed intake QTL;Subcutaneous fat thickness QTL;Intramuscular fat content QTL;Time spent in feeder QTL;Dressing percentage QTL;Days to 100 kg QTL;Offspring number QTL	SHC4	SHC adaptor protein 4 [Source:UniProtKB Gene Name;Acc:A0A287B582]	protein_coding
ENSSSCG00000004624	1	119725029	119771312	50	50	Meat color QTL (280833);Meat color QTL (280832);Meat color QTL (280831);Meat color QTL (280830);Meat color QTL (280829);Meat color QTL (280828);Meat color QTL (280926);Meat color QTL (280909);Meat color QTL (280827);Meat color QTL (280826);Meat color QTL (280825);Meat color QTL (280824);Meat color QTL (280823);Meat color QTL (280822);Meat color QTL (280821);Meat color QTL (280820);Meat color QTL …	Meat color QTL	MAPK6	mitogen-activated protein kinase 6 [Source:VGNC Symbol;Acc:VGNC:103123]	protein_coding
ENSSSCG00000004639	1	121306032	121413223	25	25	Lean meat percentage QTL (216202);Subcutaneous fat thickness QTL (258449);Intramuscular fat content QTL (216365);Subcutaneous fat thickness QTL (216344);Average daily gain QTL (216191);Lean meat percentage QTL (216159);Average daily gain QTL (216140);Obesity index QTL (55805);Days to 110 kg QTL (139164);Subcutaneous fat thickness QTL (287564);Subcutaneous fat thickness QTL (287550);Subcutaneous f…	Lean meat percentage QTL;Subcutaneous fat thickness QTL;Intramuscular fat content QTL;Average daily gain QTL;Obesity index QTL;Days to 110 kg QTL;Feed intake QTL;Time spent in feeder QTL;Body circumference QTL	USP8	ubiquitin specific peptidase 8 [Source:VGNC Symbol;Acc:VGNC:94778]	protein_coding
ENSSSCG00000004659	1	123481369	123571630	15	15	Days to 110 kg QTL (139163);Days to 105 kg QTL (311826);Average daily gain QTL (311833);Average daily gain QTL (216147);Average daily gain QTL (22218);Average daily gain QTL (311832);Days to 105 kg QTL (311825);Average daily gain QTL (297636);Subcutaneous fat thickness QTL (258481);Intramuscular fat content QTL (216360);Subcutaneous fat thickness QTL (216338);Lean meat percentage QTL (216224);Lea…	Days to 110 kg QTL;Days to 105 kg QTL;Average daily gain QTL;Subcutaneous fat thickness QTL;Intramuscular fat content QTL;Lean meat percentage QTL;Time spent in feeder QTL	SLC12A1	solute carrier family 12 member 1 [Source:VGNC Symbol;Acc:VGNC:92921]	protein_coding
ENSSSCG00000008948	8	69531487	69721696	8	8	Teat number QTL (124206);Muscle conductivity QTL (161255);Meat color QTL (32761);Meat color QTL (32762);Offspring number QTL (314235);Muscle conductivity QTL (160897);Mean corpuscular volume QTL (21516);Mean corpuscular volume QTL (21514)	Teat number QTL;Muscle conductivity QTL;Meat color QTL;Offspring number QTL;Mean corpuscular volume QTL	ALB	albumin [Source:NCBI gene (formerly Entrezgene);Acc:396960]	protein_coding
ENSSSCG00000009083	8	100450266	100863446	8	8	Coat color QTL (316564);Mean corpuscular hemoglobin content QTL (29632);Mean corpuscular volume QTL (29633);Mean corpuscular hemoglobin content QTL (29630);Mean corpuscular volume QTL (29631);Coat color QTL (316563);Coat color QTL (316559);Coat color QTL (316562)	Coat color QTL;Mean corpuscular hemoglobin content QTL;Mean corpuscular volume QTL	SPRY1	sprouty RTK signaling antagonist 1 [Source:NCBI gene (formerly Entrezgene);Acc:100623283]	protein_coding
ENSSSCG00000000567	5	49504551	50161558	5	5	Subcutaneous fat thickness QTL (102051);Subcutaneous fat thickness QTL (167247);CD4-positive, CD8-positive leukocyte percentage QTL (23391);Linolenic acid content QTL (168431);Offspring number QTL (213855)	Subcutaneous fat thickness QTL;CD4-positive, CD8-positive leukocyte percentage QTL;Linolenic acid content QTL;Offspring number QTL	SOX5	SRY-box transcription factor 5 [Source:VGNC Symbol;Acc:VGNC:93357]	protein_coding
ENSSSCG00000008943	8	67706874	68177212	5	5	Platelet distribution width QTL (22169);Muscle conductivity QTL (160936);Teat number QTL (31310);Subcutaneous fat thickness QTL (287595);Muscle conductivity QTL (160889)	Platelet distribution width QTL;Muscle conductivity QTL;Teat number QTL;Subcutaneous fat thickness QTL	SLC4A4	solute carrier family 4 member 4 [Source:NCBI gene (formerly Entrezgene);Acc:503546]	protein_coding
ENSSSCG00000004632	1	120322432	120399041	4	4	Feed intake QTL (258087);Feed intake QTL (258086);Average daily gain QTL (171469);Feed intake QTL (171485)	Feed intake QTL;Average daily gain QTL	GLDN	gliomedin [Source:VGNC Symbol;Acc:VGNC:88479]	protein_coding
ENSSSCG00000024088	1	109208672	109584727	4	4	Feed conversion ratio QTL (158385);Residual feed intake QTL (158405);Longissimus muscle depth QTL (293245);Drip loss QTL (264175)	Feed conversion ratio QTL;Residual feed intake QTL;Longissimus muscle depth QTL;Drip loss QTL	TLN2	talin 2 [Source:VGNC Symbol;Acc:VGNC:103190]	protein_coding
ENSSSCG00000053937	1	119134851	119157352	4	4	Meat color QTL (281179);Meat color QTL (281178);Meat color QTL (281177);Teat number QTL (126713)	Meat color QTL;Teat number QTL	ARPP19	cAMP regulated phosphoprotein 19 [Source:NCBI gene (formerly Entrezgene);Acc:397362]	protein_coding
ENSSSCG00000004601	1	115471922	115553524	3	3	Feed intake QTL (22209);Age at puberty QTL (21997);Body circumference QTL (256545)	Feed intake QTL;Age at puberty QTL;Body circumference QTL	MNS1	meiosis specific nuclear structural 1 [Source:VGNC Symbol;Acc:VGNC:90288]	protein_coding
ENSSSCG00000032517	1	120138336	120298586	3	3	Dressing percentage QTL (160976);Average daily gain QTL (315089);Lean meat percentage QTL (139209)	Dressing percentage QTL;Average daily gain QTL;Lean meat percentage QTL	DMXL2	Dmx like 2 [Source:VGNC Symbol;Acc:VGNC:87360]	protein_coding
ENSSSCG00000004626	1	119862244	119948880	2	2	Body length QTL (125497);Front leg conformation QTL (125678)	Body length QTL;Front leg conformation QTL	TMOD3	tropomodulin 3 [Source:NCBI gene (formerly Entrezgene);Acc:397556]	protein_coding
ENSSSCG00000004795	1	134013820	134223012	2	2	Body weight QTL (262544);Average daily gain QTL (290108)	Body weight QTL;Average daily gain QTL	MEIS2	Meis homeobox 2 [Source:VGNC Symbol;Acc:VGNC:90136]	protein_coding
ENSSSCG00000001869	7	57223851	57503639	1	1	Intramuscular fat content QTL (147364)	Intramuscular fat content QTL	PEAK1	pseudopodium enriched atypical kinase 1 [Source:VGNC Symbol;Acc:VGNC:91300]	protein_coding
ENSSSCG00000001871	7	57504465	57570023	1	1	Number of non-viable fetuses QTL (125052)	Number of non-viable fetuses QTL	HMG20A	high mobility group 20A [Source:VGNC Symbol;Acc:VGNC:88900]	protein_coding
ENSSSCG00000008949	8	69677690	69698864	1	1	Mean corpuscular volume QTL (21514)	Mean corpuscular volume QTL	AFP	alpha fetoprotein [Source:NCBI gene (formerly Entrezgene);Acc:397586]	protein_coding
ENSSSCG00000014040	2	80595334	80609594	1	1	Muscle conductivity QTL (160898)	Muscle conductivity QTL	LMAN2	lectin, mannose binding 2 [Source:VGNC Symbol;Acc:VGNC:89750]	protein_coding
ENSSSCG00000037499	1	115941940	116070305	1	1	Intramuscular fat content QTL (216366)	Intramuscular fat content QTL	NEDD4	NEDD4 E3 ubiquitin protein ligase [Source:VGNC Symbol;Acc:VGNC:90666]	protein_coding
